# Supplementary material for: Modeling and comparing data mining algorithms for prediction of recurrence of breast cancer
Source: PLoS One. 2020 Oct 15;15(10):e0237658. doi: 10.1371/journal.pone.0237658 (PMC7561198; doi:10.1371/journal.pone.0237658)
Supplement: S1 Data — (XLSX) [file pone.0237658.s001.xlsx]

## Sheet: Sheet1
case No	age	Diagnosis age	Menarche age	Menopause age	History of infertility	Family history of breast cancer	Family history of other cancers	Tumor site	Tumor side	Tumor size	LN involvement rate	Tumor site	Result of biopsy of pathology	Type of surgery	Tumor grade	Free or closed tumor margin	Estrogen Receptor value	Progesterone Receptor value	Her2 value	Chemotherapy	Type of chemotherapy	Radiotherapy	Hormone therapy	recurrence
1	64	3	1	0	0	0	3	1	1	3	3	4	1	3	1	2	0	1	0	0	2	1	1	1
2	68	0	1	0	0	1	3	6	2	3	3	2	1	5	3	0	0	1	0	1	1	0	3	1
3	47	0	1	0	1	1	3	1	3	3	0	1	6	1	2	2	1	1	1	1	1	0	4	0
4	45	0	1	0	0	0	0	6	3	1	1	1	4	1	2	2	1	0	0	1	1	0	2	1
5	42	1	0	2	0	1	5	3	1	2	2	3	3	4	1	2	1	0	1	1	1	0	1	1
6	40	3	1	1	0	1	2	6	2	3	3	3	4	3	3	1	1	0	0	1	2	0	2	0
7	51	1	0	0	1	1	0	2	3	2	0	4	3	4	2	2	1	0	1	0	2	1	3	0
8	36	0	0	0	1	1	0	4	2	2	0	1	2	3	3	0	0	0	1	1	2	1	3	0
9	58	0	0	0	0	1	2	2	3	3	3	1	3	2	1	2	0	0	1	1	2	0	5	0
10	44	0	1	1	1	1	5	2	1	3	2	4	6	2	2	1	0	1	1	1	1	0	4	1
11	58	2	0	2	0	1	5	4	2	2	2	3	1	1	1	0	1	1	1	0	2	0	1	0
12	42	2	1	2	1	0	5	3	1	2	3	2	3	3	3	1	0	0	0	1	2	1	5	0
13	53	0	1	0	0	0	2	6	3	3	3	1	2	4	3	2	0	1	1	0	1	0	2	1
14	48	0	0	2	0	1	0	2	1	3	0	3	3	2	1	2	0	0	0	1	2	1	5	1
15	41	3	1	2	0	0	3	6	3	1	0	3	2	4	2	2	1	1	1	0	1	1	0	0
16	58	2	1	2	0	0	4	2	2	1	0	1	1	5	1	2	0	1	1	0	1	1	4	0
17	68	1	0	2	1	1	4	6	1	1	0	1	1	5	2	1	1	0	0	1	1	1	4	1
18	60	1	0	2	1	1	1	6	3	4	3	4	2	4	3	2	0	1	1	1	2	1	1	1
19	50	3	1	1	1	0	5	1	2	1	3	1	6	4	3	2	1	0	1	0	1	1	1	1
20	55	3	1	2	1	0	0	1	3	4	2	3	5	5	2	0	0	0	1	0	1	1	2	1
21	59	0	1	1	1	0	0	2	1	1	1	2	1	4	1	1	0	1	1	0	2	0	0	0
22	41	0	1	1	0	1	4	6	3	3	0	2	4	3	1	0	1	1	0	1	1	0	4	1
23	54	3	0	0	1	0	2	3	3	2	2	3	2	2	3	2	0	1	1	1	2	0	4	1
24	65	2	0	0	0	1	2	6	2	2	2	3	3	5	3	2	0	0	0	1	1	1	0	0
25	36	1	1	0	1	0	3	3	3	1	0	3	3	4	2	1	0	1	0	0	2	0	0	1
26	39	2	1	0	0	1	3	6	1	3	2	1	4	1	3	0	0	1	1	1	1	0	2	1
27	56	2	0	1	1	1	3	4	2	3	3	4	5	2	3	1	0	0	1	1	2	1	1	0
28	49	0	1	1	1	1	4	3	3	3	1	2	4	4	2	2	0	1	1	0	2	1	6	0
29	59	3	0	0	1	1	5	6	2	3	2	2	2	5	3	1	1	0	0	1	2	0	3	0
30	45	1	1	1	0	1	5	3	3	3	2	3	4	4	3	1	0	1	0	0	2	0	3	0
31	42	2	1	2	0	0	4	1	1	1	0	1	4	1	2	1	1	0	0	1	1	1	2	0
32	56	1	1	0	0	1	5	3	2	2	2	4	6	3	3	2	0	1	0	1	2	0	5	1
33	62	1	1	2	0	0	2	6	1	2	1	4	1	1	3	1	1	1	1	0	1	1	3	0
34	45	2	0	2	0	1	2	4	1	3	2	3	4	4	2	1	0	0	1	1	2	1	3	1
35	68	0	0	0	0	0	4	6	2	3	3	1	2	1	2	1	1	1	1	0	1	1	0	1
36	51	1	1	0	0	1	3	1	3	2	3	2	5	3	2	2	1	1	0	1	1	1	2	0
37	39	1	0	2	0	1	1	1	2	3	0	4	1	4	2	1	0	1	1	0	2	1	4	1
38	42	2	1	0	1	0	1	2	1	3	1	1	6	2	3	1	0	0	0	1	2	0	3	0
39	39	2	0	1	0	1	1	5	3	2	0	4	1	1	1	1	0	0	1	0	2	1	1	0
40	55	2	0	2	0	0	5	4	1	4	2	3	5	4	1	2	1	0	1	0	2	1	5	0
41	54	0	1	2	0	1	1	4	3	1	3	1	6	3	2	1	0	1	1	0	2	0	6	1
42	63	3	0	1	0	1	4	5	3	3	2	1	2	1	3	1	1	0	1	1	2	0	6	1
43	42	3	0	2	1	1	2	6	3	2	2	2	2	5	1	2	0	0	0	0	2	1	4	0
44	59	1	1	0	0	1	5	6	1	1	2	3	5	2	2	2	0	1	1	0	2	0	2	0
45	68	0	0	0	0	1	4	6	1	3	3	4	4	1	1	0	1	1	0	1	2	0	2	1
46	41	3	0	1	1	1	0	3	2	1	1	3	5	3	2	0	0	0	0	1	2	1	0	0
47	37	2	1	1	0	0	0	1	3	3	1	3	1	4	1	1	1	1	0	0	1	1	0	1
48	55	2	1	2	1	0	1	1	3	4	1	4	1	4	3	0	1	0	0	0	2	0	3	1
49	61	1	1	0	1	0	2	5	2	2	3	3	5	1	1	2	1	0	0	0	1	0	6	0
50	60	0	0	1	0	1	0	5	1	1	1	1	5	4	2	2	1	1	1	0	2	1	6	1
51	41	0	0	2	0	0	5	4	3	2	3	4	6	5	2	1	1	1	1	0	1	0	6	1
52	54	1	0	2	0	1	3	6	2	4	2	3	1	3	2	1	1	0	1	1	2	0	0	0
53	45	2	1	0	0	1	5	5	1	4	1	3	4	2	1	2	0	1	0	0	1	1	1	1
54	36	1	0	1	0	1	0	4	2	1	0	4	3	4	3	2	0	1	0	1	1	0	4	1
55	57	3	0	2	0	1	1	4	3	4	1	1	1	1	2	0	1	1	1	1	1	1	1	1
56	62	1	0	2	1	0	4	2	2	3	0	3	2	2	3	2	1	0	0	0	1	0	2	0
57	60	3	0	0	0	0	1	1	2	2	2	4	3	5	3	2	0	1	0	1	1	0	0	0
58	43	1	0	1	0	0	3	6	2	1	1	1	5	5	1	1	0	0	1	0	1	0	2	0
59	36	0	0	0	0	0	5	1	2	3	0	4	1	1	2	2	0	1	0	0	2	0	6	1
60	56	0	0	1	0	1	2	5	2	4	2	2	3	2	1	2	0	0	1	1	1	0	4	0
61	45	0	1	0	0	1	3	4	3	4	3	3	5	1	2	0	0	1	1	0	2	0	0	1
62	60	3	1	0	1	1	0	6	1	4	2	1	5	3	1	0	0	1	0	0	2	0	5	1
63	59	3	0	2	1	1	0	3	3	3	0	2	4	5	2	0	0	1	0	1	2	0	5	0
64	51	1	0	0	1	0	5	2	1	2	2	1	6	1	1	1	1	1	0	1	2	1	0	0
65	43	1	1	2	1	1	3	3	2	3	1	3	2	2	3	0	0	0	1	0	1	1	2	1
66	40	3	1	0	1	0	2	1	3	1	0	4	5	4	2	0	0	1	0	1	1	0	6	1
67	68	0	1	2	0	0	2	1	2	4	1	2	5	2	1	1	0	0	1	0	1	1	2	0
68	41	3	0	0	1	1	4	2	2	3	2	2	1	3	1	1	0	0	1	1	2	1	4	0
69	64	3	1	2	0	0	4	5	1	4	0	3	1	1	1	0	0	0	1	0	2	1	1	0
70	43	1	1	0	0	0	4	5	2	1	1	1	5	1	2	0	1	1	1	0	2	1	0	1
71	65	0	0	0	0	1	4	2	2	1	3	4	1	1	2	0	1	0	1	0	1	0	5	1
72	58	0	0	0	1	0	2	3	3	2	3	3	3	3	1	1	0	0	1	1	2	0	5	0
73	40	2	0	1	0	0	3	2	2	4	0	2	5	1	3	1	0	1	1	1	2	0	1	1
74	47	2	0	2	1	0	0	6	3	1	2	1	4	2	1	2	0	1	1	1	1	0	5	1
75	43	2	1	0	1	1	1	4	3	3	2	3	6	2	1	1	1	0	0	0	1	0	3	1
76	55	1	1	0	0	1	0	2	2	1	0	3	3	3	1	1	0	1	1	1	2	1	2	1
77	53	0	1	0	1	0	5	3	2	1	1	4	2	5	2	0	1	0	0	1	1	0	5	1
78	54	2	0	2	0	1	4	4	1	2	0	4	3	1	2	0	1	0	1	0	2	1	4	0
79	45	2	1	2	1	1	3	3	2	2	2	3	6	5	1	0	1	1	1	0	1	1	0	0
80	52	0	1	2	0	0	2	3	2	2	0	3	3	3	1	2	0	1	1	0	2	1	5	1
81	53	0	1	0	0	0	0	4	1	3	0	1	1	5	2	0	1	0	1	0	2	0	4	1
82	54	2	0	2	1	1	3	3	2	3	2	2	3	4	1	1	1	0	0	0	1	1	5	1
83	48	1	1	1	0	1	3	1	3	2	0	4	5	4	1	1	1	0	1	0	2	0	0	0
84	52	1	0	1	0	1	2	2	2	4	2	2	2	3	3	0	1	0	0	1	2	0	2	0
85	38	0	0	1	0	1	0	3	1	2	2	4	4	4	2	0	1	1	0	1	1	0	4	0
86	64	0	0	2	0	1	3	5	3	1	3	3	4	1	3	0	0	0	0	1	2	0	2	0
87	67	2	0	0	1	1	3	6	3	1	0	2	1	1	2	0	0	1	1	0	1	0	5	1
88	46	2	0	1	1	0	5	1	2	3	3	4	1	3	2	2	0	0	1	0	1	1	2	0
89	39	1	0	0	1	0	4	5	2	3	1	3	4	1	2	2	1	0	0	0	1	1	4	0
90	36	0	0	1	0	1	1	5	2	2	3	3	1	2	1	1	1	1	0	0	2	0	2	0
91	49	0	1	1	0	0	0	2	2	2	0	3	3	4	1	0	1	0	0	0	1	1	2	1
92	65	2	0	1	0	1	2	4	3	2	0	4	4	1	2	0	1	1	1	0	2	1	0	0
93	55	2	0	0	0	0	1	6	3	1	2	2	6	3	2	2	0	1	0	1	1	0	1	1
94	67	3	0	2	0	0	5	6	1	3	1	1	4	4	3	1	1	0	1	1	2	0	3	1
95	61	0	1	1	0	0	5	6	2	4	3	4	2	3	1	2	1	1	0	0	1	0	0	1
96	64	0	0	0	0	1	2	5	2	1	0	3	3	3	3	0	1	1	1	0	2	1	5	0
97	54	2	1	1	0	0	3	2	2	2	0	1	6	4	2	1	0	0	1	1	1	0	2	1
98	52	0	0	1	1	0	5	6	2	3	3	4	2	4	3	1	1	1	0	1	2	0	2	1
99	45	0	0	0	0	0	4	5	2	2	1	3	2	4	1	2	0	0	0	1	1	1	1	1
100	44	0	1	0	1	0	4	2	3	3	3	4	2	3	1	0	1	0	1	1	1	1	6	1
101	65	0	1	0	0	0	2	3	3	1	1	1	4	3	2	2	1	0	1	1	1	1	4	0
102	42	0	0	2	1	1	0	1	2	1	0	2	4	5	3	0	0	1	1	1	1	1	5	0
103	46	1	0	0	1	1	1	3	1	4	2	1	2	3	1	2	0	0	0	0	2	1	4	1
104	42	2	0	0	0	0	2	3	2	1	2	4	3	4	3	1	0	1	0	1	2	1	6	1
105	67	3	0	0	0	1	1	3	3	3	1	1	2	2	2	1	0	0	1	0	1	1	5	1
106	65	3	1	0	0	1	0	5	1	4	2	1	1	4	3	2	0	0	0	1	2	1	1	1
107	51	3	0	1	0	1	5	4	3	1	1	1	3	5	2	2	1	1	1	0	1	1	0	0
108	59	3	0	1	1	1	4	2	2	3	1	3	1	2	2	1	0	0	0	0	2	0	6	1
109	45	0	1	2	0	0	0	6	1	4	1	1	2	5	1	0	1	0	0	1	1	0	5	0
110	44	3	0	1	1	0	0	3	2	4	0	3	1	2	2	1	1	0	0	0	1	1	2	0
111	68	3	0	1	1	0	1	3	1	3	2	2	3	2	3	0	0	0	0	0	2	0	5	0
112	59	1	1	0	0	0	4	5	2	1	0	1	3	5	3	0	1	1	0	0	1	0	1	0
113	60	0	1	1	0	0	2	5	2	2	1	1	6	4	3	1	0	1	1	0	2	1	6	0
114	36	0	0	2	0	0	3	4	1	2	1	1	6	5	3	2	0	1	1	0	1	1	6	1
115	59	0	0	0	1	0	0	6	1	1	1	2	3	5	3	0	1	1	0	0	2	1	3	0
116	37	0	1	0	0	1	2	1	2	1	0	2	4	3	3	0	1	0	1	0	1	1	0	1
117	39	2	1	0	0	0	0	1	1	3	0	2	6	1	2	2	0	0	1	0	1	0	6	1
118	59	3	0	1	0	1	1	4	3	2	2	1	5	5	2	1	1	1	1	1	2	0	3	0
119	60	0	1	0	0	0	0	4	3	4	0	2	2	1	2	2	0	1	0	0	2	1	0	1
120	47	1	1	1	0	0	0	3	2	2	0	2	4	1	2	2	0	1	0	0	2	1	1	0
121	56	1	1	2	1	0	1	6	3	3	3	3	6	1	3	0	1	1	1	1	1	0	2	0
122	49	3	0	0	1	0	1	2	2	2	1	2	5	5	2	2	0	0	0	0	2	1	6	0
123	69	2	1	2	1	1	5	2	3	3	0	2	6	1	1	2	0	0	0	0	1	1	6	0
124	38	3	0	2	0	0	1	5	2	2	1	3	2	3	3	1	0	0	1	0	2	0	4	0
125	47	1	1	0	0	0	2	6	1	4	3	3	4	3	3	2	1	1	0	0	1	0	5	0
126	40	2	1	0	1	0	3	6	3	4	3	1	5	2	3	0	1	1	0	1	1	0	1	1
127	61	1	0	0	0	0	1	4	2	2	2	1	6	5	3	1	1	0	1	1	2	1	4	0
128	58	0	0	2	0	0	0	5	2	3	2	1	1	1	1	0	0	1	1	0	1	1	5	0
129	60	1	0	1	1	0	0	5	1	2	2	4	1	2	3	1	1	1	0	0	1	1	3	0
130	39	3	1	2	1	1	2	2	1	1	0	2	6	1	3	0	0	1	0	1	2	0	0	1
131	41	3	0	1	1	1	5	6	2	4	3	4	2	5	1	2	1	1	1	0	2	0	3	0
132	64	3	1	2	1	1	0	4	3	1	2	3	3	2	1	2	1	1	0	0	2	0	1	0
133	41	1	0	2	1	0	3	3	3	3	0	3	6	3	1	1	0	1	1	1	1	0	5	0
134	42	0	0	1	1	0	2	2	2	1	2	2	6	4	2	0	1	0	0	1	1	1	5	0
135	65	1	1	0	0	0	2	4	3	4	3	4	3	4	3	1	0	0	0	1	1	0	1	0
136	39	3	1	2	1	1	0	4	1	2	1	1	1	3	2	2	0	0	0	0	1	0	4	1
137	40	0	0	0	1	1	1	6	3	4	0	4	2	4	3	0	0	0	0	0	2	1	4	1
138	64	0	1	1	1	1	1	1	1	3	2	4	6	3	3	2	0	1	0	1	2	0	4	0
139	64	1	0	1	0	1	3	6	1	2	2	2	2	1	2	1	1	0	1	1	1	1	1	1
140	65	1	1	2	1	0	4	2	1	3	3	3	5	5	3	1	1	1	0	1	1	0	1	0
141	64	1	0	1	1	0	0	2	1	3	2	4	2	4	2	1	1	0	1	0	2	0	3	1
142	58	0	0	0	1	1	3	3	2	2	1	2	4	3	2	2	0	0	0	1	2	1	4	1
143	42	3	1	2	1	1	4	4	2	2	1	2	2	4	1	1	0	1	0	0	2	1	5	0
144	43	0	1	1	1	1	4	2	2	1	2	3	4	1	1	0	0	0	0	0	1	1	0	1
145	57	3	1	2	1	1	0	6	1	3	1	2	6	1	1	1	0	0	0	0	1	1	5	1
146	46	3	1	1	1	1	1	5	1	2	2	1	2	2	3	1	0	0	1	0	2	1	0	1
147	46	3	0	2	0	1	3	5	2	4	0	4	3	1	3	1	0	1	1	0	2	0	2	1
148	38	0	0	0	1	0	1	2	3	4	1	1	5	5	2	2	0	0	1	1	1	1	1	0
149	69	2	0	2	0	0	4	1	1	1	1	4	1	4	1	2	1	0	1	0	2	0	5	1
150	46	0	0	2	0	0	0	3	2	1	1	4	6	5	3	0	1	0	0	0	1	1	0	0
151	60	0	0	1	1	0	0	5	3	1	3	4	5	4	2	1	1	1	0	1	1	1	4	0
152	53	3	0	0	0	1	5	2	3	1	2	2	4	1	3	0	1	0	1	1	2	1	2	0
153	63	2	0	2	0	0	4	6	2	1	0	2	1	3	1	2	0	0	0	0	2	1	5	1
154	60	3	1	1	1	1	3	1	1	2	3	3	4	5	2	2	1	1	0	1	2	0	4	0
155	64	2	1	1	1	1	1	4	3	2	0	2	6	2	3	1	1	0	0	0	1	1	4	1
156	47	0	1	0	1	0	0	6	1	4	3	3	1	2	2	0	1	0	1	1	1	0	5	0
157	65	2	1	1	0	0	1	1	2	4	2	1	5	5	3	2	0	0	0	1	2	1	4	0
158	44	2	0	2	0	1	1	6	2	3	0	2	4	3	2	2	1	0	0	1	1	1	3	1
159	37	1	0	0	1	0	1	1	2	3	2	4	1	1	3	2	0	0	0	1	1	0	5	0
160	68	1	0	2	0	0	0	2	2	1	2	1	3	3	3	2	1	1	1	0	1	1	3	1
161	46	0	0	2	1	1	1	6	3	4	2	2	4	2	3	1	1	1	0	0	1	0	6	0
162	47	3	1	0	1	1	0	2	3	1	2	4	2	1	3	2	1	0	1	0	1	0	0	0
163	44	2	1	0	1	0	5	5	3	1	1	4	1	5	3	1	0	1	1	1	2	0	0	1
164	59	0	0	1	1	0	2	6	2	1	2	3	5	2	2	0	1	0	0	1	1	0	0	1
165	41	2	0	1	0	1	1	5	2	2	0	1	6	1	2	2	1	1	1	1	1	0	2	1
166	68	1	1	0	1	1	4	2	2	4	1	2	5	1	3	0	1	1	1	0	1	0	1	0
167	45	2	1	0	1	0	2	5	2	4	0	2	2	2	2	2	0	1	1	1	1	1	2	0
168	37	2	1	2	1	1	3	2	3	4	3	3	1	3	1	1	1	1	1	1	1	1	0	0
169	43	0	1	0	0	1	0	2	2	2	3	3	5	1	1	2	1	0	0	0	1	1	3	0
170	66	2	0	0	1	0	5	1	3	3	1	1	1	5	3	1	1	1	1	1	1	1	5	0
171	60	2	0	2	1	1	1	3	1	2	0	1	4	1	3	2	1	0	0	1	2	0	0	1
172	45	2	1	0	1	0	2	4	3	1	3	3	6	5	1	0	0	1	0	1	1	0	2	1
173	40	0	0	1	1	1	5	5	1	1	1	1	5	1	1	1	1	1	0	0	2	0	1	1
174	60	3	1	1	1	0	5	5	2	4	0	2	4	2	1	1	0	0	1	1	2	1	5	1
175	46	2	0	2	0	0	5	1	1	4	3	1	3	2	2	1	0	1	1	1	1	0	5	0
176	37	1	1	1	0	1	3	6	1	2	3	2	3	5	3	2	0	0	0	1	2	0	5	0
177	69	3	1	0	1	0	1	6	2	3	1	3	6	2	1	0	1	0	1	0	2	0	3	0
178	45	3	1	1	1	0	4	5	3	4	1	2	4	5	2	1	0	1	1	1	1	1	2	0
179	46	0	1	2	0	0	3	2	1	3	0	3	4	4	3	1	1	0	1	0	1	0	4	0
180	69	1	0	2	1	0	2	3	3	2	1	4	2	2	1	2	1	1	0	0	1	0	5	0
181	37	0	1	1	0	0	0	6	3	2	0	3	5	3	1	0	1	0	1	0	2	0	6	0
182	44	3	0	0	1	0	5	2	1	1	1	1	1	2	3	2	1	0	0	0	2	0	5	0
183	53	2	0	2	1	0	2	2	1	2	3	3	4	1	3	1	1	1	1	1	1	1	3	0
184	48	3	0	1	0	1	2	1	2	1	2	4	4	3	2	1	1	1	1	0	1	1	4	0
185	53	0	1	2	1	1	0	5	1	3	3	1	6	4	3	2	0	0	1	0	1	0	0	0
186	61	2	1	1	0	0	0	5	3	1	0	2	6	5	2	2	1	1	1	0	1	1	5	1
187	39	0	1	2	0	1	2	3	1	2	2	2	3	1	1	0	1	0	1	1	1	0	3	1
188	68	3	0	2	1	1	4	1	2	2	1	2	4	2	2	1	1	0	1	1	2	1	2	1
189	68	3	0	2	0	0	5	4	1	2	0	3	4	1	2	0	1	0	1	1	1	1	4	0
190	60	3	0	2	1	1	5	1	3	4	1	1	6	1	1	2	1	1	0	1	2	0	5	1
191	66	1	1	1	0	1	0	5	2	1	0	1	2	3	3	2	1	0	1	1	2	1	4	1
192	69	2	0	1	1	0	2	3	1	4	3	1	1	1	1	0	0	1	1	0	2	1	6	1
193	60	3	1	0	1	1	0	5	1	1	1	4	6	5	1	0	1	0	1	1	1	0	0	1
194	57	3	0	0	1	0	2	4	3	3	0	2	4	1	1	0	1	1	1	1	2	1	3	1
195	40	0	0	1	1	0	2	2	1	3	0	4	3	4	2	0	0	0	0	0	2	0	4	1
196	67	1	0	1	0	1	4	6	2	1	1	1	1	2	2	2	0	0	1	1	2	1	5	1
197	67	0	0	1	0	1	5	6	3	2	0	4	1	3	2	1	1	0	0	0	1	0	5	0
198	60	1	0	1	1	1	2	6	3	2	0	4	4	4	1	0	1	0	1	1	2	0	5	1
199	43	0	1	0	1	0	3	1	2	2	0	4	3	5	2	0	1	0	1	0	1	1	1	1
200	69	2	1	2	0	1	2	4	1	2	1	4	6	5	1	0	0	0	1	0	1	1	2	0
201	55	1	0	0	1	1	0	1	1	1	1	2	6	1	3	0	0	0	0	0	2	1	5	1
202	58	0	0	1	1	1	4	1	1	1	2	2	1	2	3	1	0	0	1	0	2	1	2	1
203	41	2	0	1	1	0	2	1	3	1	1	4	1	4	1	1	1	1	0	0	2	0	4	1
204	68	0	1	2	1	0	0	6	3	1	0	3	6	1	2	2	0	1	1	0	1	1	3	0
205	61	1	1	2	0	1	4	3	1	1	0	4	1	2	3	2	0	1	1	0	1	0	4	1
206	39	0	1	1	1	0	1	6	1	3	3	1	3	5	3	0	0	0	1	0	1	0	3	1
207	57	2	0	0	1	1	3	6	2	2	2	3	2	3	2	1	0	0	0	0	1	0	5	0
208	49	2	0	2	1	1	4	2	3	4	0	4	5	1	2	2	0	0	1	1	1	0	6	0
209	68	2	0	1	1	1	2	1	2	1	2	2	2	4	3	0	1	0	1	1	1	1	3	1
210	57	1	1	2	0	0	1	5	2	2	2	1	6	1	3	1	1	1	0	1	2	1	2	0
211	49	0	0	2	0	1	0	2	1	3	3	4	6	5	1	2	1	0	0	1	1	1	2	0
212	44	0	1	0	0	0	5	4	1	3	2	2	6	2	3	2	0	1	1	1	2	0	6	0
213	61	0	1	1	0	1	0	4	1	4	2	3	6	5	3	2	1	1	0	0	2	1	3	1
214	64	0	0	0	1	0	0	1	2	3	1	1	4	5	2	0	0	1	0	1	2	0	6	1
215	54	0	0	2	0	0	5	6	3	3	3	4	4	1	2	2	0	1	1	1	2	0	5	1
216	65	3	0	2	1	0	5	4	2	1	1	3	5	2	3	1	1	1	1	1	1	0	5	0
217	65	2	0	2	0	0	1	4	2	4	1	1	5	3	2	0	0	1	0	1	1	1	5	0
218	67	1	0	0	1	0	4	4	1	4	2	1	1	4	3	1	1	0	1	1	1	1	0	0
219	58	3	0	2	0	0	2	3	2	2	2	2	2	4	1	2	1	1	1	1	1	1	1	1
220	63	2	1	2	1	0	3	2	3	4	2	4	6	3	1	2	1	0	0	1	1	1	3	1
221	66	3	1	1	1	1	5	3	2	1	0	4	5	3	3	2	0	0	1	0	1	0	4	0
222	63	2	0	2	0	0	3	2	3	2	1	2	3	1	2	2	0	0	0	0	1	1	5	1
223	54	3	1	2	0	1	0	1	2	4	1	4	5	3	2	2	1	1	1	1	1	0	0	1
224	41	3	1	0	0	0	4	5	1	3	1	3	3	4	1	2	0	1	1	0	1	0	1	0
225	44	0	1	2	1	0	5	1	2	2	1	3	5	1	3	1	1	1	1	0	1	0	1	0
226	48	1	0	2	0	0	2	3	1	4	2	4	6	3	2	2	1	1	1	0	1	0	3	1
227	65	0	0	1	0	0	2	2	3	4	2	3	4	2	1	0	1	0	0	0	1	1	1	1
228	58	2	1	0	0	1	1	2	3	3	1	3	6	5	1	1	0	0	0	1	1	1	1	0
229	54	3	1	2	0	0	5	1	3	1	1	3	1	4	3	1	0	0	1	1	2	0	2	0
230	61	0	1	0	0	0	2	5	2	2	2	4	4	2	1	1	1	0	0	1	1	0	0	1
231	47	0	0	2	1	1	0	1	1	4	0	4	1	2	1	0	1	1	1	1	1	0	3	0
232	36	2	1	2	1	0	4	1	2	4	0	3	4	5	1	1	1	1	0	1	1	1	0	0
233	51	3	1	1	0	0	0	3	1	4	1	3	1	1	3	0	0	1	0	1	1	1	0	1
234	69	0	0	1	0	1	0	4	3	2	3	2	1	2	2	2	1	0	1	0	2	0	3	1
235	38	3	0	1	0	1	4	1	2	2	0	3	5	3	3	2	1	1	1	1	2	0	2	1
236	39	3	1	1	0	0	5	6	2	3	1	3	1	5	3	2	0	0	0	0	1	1	2	1
237	40	3	0	2	0	0	1	5	3	1	0	4	3	3	3	0	1	1	0	1	1	0	3	1
238	56	3	1	0	0	1	5	2	2	1	2	3	1	4	1	0	1	1	1	1	1	1	6	1
239	68	0	1	2	1	1	2	2	3	2	1	2	4	1	2	2	1	0	0	0	1	1	2	0
240	54	0	0	0	0	0	1	2	1	1	2	2	5	4	2	1	1	1	1	0	1	0	4	0
241	60	2	1	1	1	1	4	6	2	3	2	3	1	2	2	1	1	0	0	0	1	1	3	1
242	52	1	0	0	0	0	4	5	3	3	1	3	4	5	3	0	1	1	0	1	2	1	0	1
243	67	2	1	1	1	1	1	5	1	3	2	2	1	4	2	0	0	1	0	1	1	1	4	0
244	43	3	1	1	1	0	5	6	1	2	0	4	1	1	1	2	0	0	1	1	1	1	0	0
245	41	1	1	1	1	1	2	1	1	2	0	2	5	1	3	1	1	0	0	1	1	1	1	0
246	37	0	0	1	1	1	3	2	2	1	1	3	4	2	1	1	0	0	0	1	1	0	5	1
247	68	2	0	1	1	1	4	1	2	1	2	1	5	5	1	2	0	0	1	1	2	1	4	1
248	52	2	0	0	1	1	2	3	3	3	3	4	4	3	2	0	1	1	1	1	1	0	3	0
249	52	3	1	1	0	0	4	3	2	2	2	4	3	5	1	2	0	1	1	0	1	0	4	1
250	61	1	0	2	1	0	1	4	1	2	0	2	1	1	1	0	0	1	1	0	2	0	0	0
251	49	2	1	1	1	1	5	6	1	2	1	1	6	3	2	2	0	1	1	1	2	1	1	0
252	49	1	0	1	0	0	5	4	3	4	1	1	1	3	2	1	0	0	1	1	2	1	5	1
253	50	0	0	2	0	1	0	2	3	1	2	1	1	1	1	0	0	0	0	0	2	0	4	0
254	52	0	0	0	1	1	4	1	1	1	2	3	1	3	2	0	1	0	0	0	2	0	6	0
255	39	1	0	1	0	1	4	1	3	1	1	3	1	4	2	1	0	0	1	0	1	0	4	0
256	52	1	1	1	0	1	0	6	2	3	2	4	5	4	3	1	1	0	0	1	2	1	2	1
257	50	0	0	2	0	1	0	6	2	2	0	2	4	2	1	0	1	1	1	0	1	1	1	0
258	58	3	0	0	0	0	4	4	2	1	0	2	2	2	3	0	1	1	1	0	1	1	2	1
259	48	0	0	1	0	1	0	2	2	3	1	1	3	1	2	2	0	1	1	0	2	1	6	1
260	40	3	1	2	1	0	0	3	2	3	2	3	1	5	2	0	0	1	1	0	2	0	0	1
261	38	3	1	1	1	0	4	3	1	3	0	1	4	3	1	1	1	0	0	0	1	0	4	1
262	68	1	0	2	0	0	1	3	2	3	0	2	6	3	3	0	0	1	0	1	1	1	2	1
263	41	2	1	0	1	1	3	6	2	4	3	3	4	1	3	0	0	1	1	1	2	0	4	0
264	42	1	0	1	1	0	3	5	2	2	2	2	1	4	2	1	1	0	1	1	2	0	6	1
265	46	3	1	0	1	1	3	4	1	2	3	4	2	3	2	0	0	0	0	1	2	1	0	0
266	44	0	1	2	1	1	4	5	3	4	3	4	1	2	1	1	0	0	1	0	2	1	5	0
267	48	3	1	1	0	0	5	3	3	4	0	4	6	3	3	0	1	1	0	1	2	0	3	1
268	50	0	1	0	1	1	4	2	1	1	2	1	2	4	3	0	1	0	0	1	2	0	2	1
269	50	3	0	1	0	1	0	1	1	3	1	2	2	4	3	1	0	1	0	0	1	0	4	0
270	58	3	0	2	0	0	1	2	2	1	0	1	1	3	1	2	0	0	0	1	1	0	3	0
271	50	1	0	1	0	0	4	3	3	2	1	3	2	5	3	0	0	0	0	1	1	0	4	1
272	68	3	0	0	1	0	2	3	1	2	2	4	4	2	3	2	1	0	1	1	2	1	3	0
273	44	3	1	0	0	1	3	2	2	1	3	1	6	3	2	0	0	0	1	0	1	0	0	0
274	65	3	0	0	0	0	1	6	3	3	2	1	5	3	3	2	0	0	1	0	1	1	2	0
275	46	0	0	0	1	1	2	2	1	2	0	3	4	2	1	2	1	0	1	1	2	1	6	1
276	41	3	1	1	1	0	5	3	3	4	2	3	4	3	3	0	0	0	1	1	1	1	0	1
277	63	2	0	2	0	1	4	4	3	2	1	3	6	3	2	1	1	1	0	1	2	1	0	1
278	68	2	1	1	0	1	1	3	1	2	1	1	2	2	1	2	0	1	1	0	2	0	4	0
279	48	0	0	0	0	0	0	2	2	2	3	1	5	1	1	2	0	0	0	1	2	1	2	0
280	61	2	0	2	0	0	5	6	2	2	2	3	4	2	1	0	1	1	0	0	2	1	5	0
281	54	0	0	1	1	0	0	4	1	2	2	3	6	1	1	1	1	0	1	0	2	0	3	1
282	40	1	0	2	0	1	4	1	1	3	3	4	6	1	1	2	1	0	1	0	1	1	4	1
283	50	3	1	2	0	1	3	3	1	3	3	4	5	4	2	0	1	1	0	1	2	1	2	1
284	61	1	1	0	0	0	0	5	3	4	3	4	2	5	1	2	0	0	1	0	2	0	5	0
285	57	1	1	0	0	1	4	1	2	4	2	4	1	3	2	0	1	0	0	1	1	1	2	0
286	41	0	1	2	1	1	2	3	2	3	1	1	3	3	2	0	0	1	1	0	2	0	5	1
287	65	3	1	0	1	0	0	3	3	2	1	1	2	3	2	2	0	1	1	1	1	1	0	1
288	37	2	0	1	1	1	0	4	2	1	0	4	4	2	3	2	0	0	1	0	1	0	1	1
289	47	0	0	2	0	0	1	1	1	2	1	2	4	2	3	0	1	1	0	0	2	1	5	1
290	47	3	0	0	0	0	4	3	3	4	1	4	1	2	2	2	0	0	0	0	2	1	3	0
291	56	2	1	1	1	0	0	3	3	2	0	1	4	1	3	0	1	1	1	1	2	0	0	1
292	40	2	0	1	1	0	1	3	2	1	1	2	5	1	3	2	0	0	1	0	1	0	2	0
293	44	0	0	0	0	1	4	3	1	1	0	2	4	2	1	2	1	0	0	0	1	0	3	0
294	60	2	0	1	0	1	0	1	3	3	1	2	3	3	3	2	0	0	0	0	2	1	2	0
295	63	1	0	2	1	1	2	2	3	3	2	3	6	2	2	2	0	0	0	0	1	1	4	1
296	63	2	1	0	1	0	5	5	2	4	3	2	3	4	2	2	1	1	0	0	1	1	5	1
297	45	1	1	0	1	1	3	6	1	4	2	2	1	2	3	0	0	0	0	0	1	1	3	0
298	53	0	1	0	0	1	5	5	2	4	1	2	6	5	1	1	1	1	0	1	2	0	4	0
299	51	2	0	2	1	1	3	4	1	2	3	4	6	4	3	0	1	1	1	1	2	1	3	1
300	36	1	0	2	1	0	2	4	2	1	1	1	6	2	1	0	0	1	1	0	2	0	6	1
301	36	1	0	1	0	0	5	6	3	4	2	2	1	5	2	2	1	0	1	0	1	1	3	1
302	67	1	0	0	0	1	2	3	3	3	0	1	3	3	1	2	1	1	1	0	1	0	3	0
303	68	3	1	0	0	0	4	6	3	1	3	1	4	4	1	1	0	0	1	1	1	1	6	0
304	68	2	0	0	0	1	4	5	2	2	3	3	4	4	1	1	1	1	1	0	1	1	3	0
305	47	2	0	0	1	0	3	5	2	3	2	1	1	3	3	1	0	0	0	0	2	0	6	0
306	43	3	0	2	0	0	3	6	2	4	0	2	2	3	2	1	1	1	0	1	2	0	2	1
307	44	1	0	1	0	0	4	1	2	1	1	3	4	5	2	2	1	0	0	1	2	1	1	1
308	51	2	1	2	0	1	5	3	1	1	1	3	6	2	2	0	1	0	0	0	2	1	4	1
309	50	1	1	0	1	1	5	1	1	4	2	3	1	4	3	0	0	0	0	1	1	1	1	1
310	39	2	0	0	0	1	3	2	3	3	3	2	1	1	2	1	1	0	1	0	2	0	5	1
311	47	1	1	0	1	1	0	5	2	4	1	3	2	3	3	1	0	1	0	1	2	1	6	1
312	57	0	0	0	1	1	4	6	3	2	0	3	6	5	2	0	0	1	1	0	2	0	3	0
313	62	1	0	0	1	1	3	4	2	3	1	4	6	5	2	1	0	0	0	0	1	0	5	0
314	47	2	0	1	1	0	2	4	1	4	3	1	3	2	1	1	0	1	1	1	2	0	1	1
315	40	2	1	2	1	0	4	3	3	4	2	3	1	5	2	0	0	0	0	0	1	0	6	1
316	61	3	0	0	1	1	1	5	3	3	3	1	6	2	1	2	1	1	1	1	2	0	0	0
317	61	3	1	1	1	0	3	6	3	4	2	1	3	3	2	2	1	0	0	1	2	0	6	0
318	48	2	1	2	0	1	2	4	3	3	1	3	1	2	1	0	1	1	0	0	2	1	3	0
319	47	3	1	0	1	0	5	5	1	2	1	4	2	3	3	0	0	1	0	1	2	0	3	0
320	38	0	1	1	1	1	2	4	1	4	2	1	4	1	2	1	1	1	1	1	2	0	6	0
321	40	3	0	2	0	1	5	4	2	1	0	4	5	3	1	1	1	0	1	1	2	0	0	0
322	66	0	1	1	0	0	5	1	2	4	2	1	1	5	3	1	1	0	0	1	2	0	1	0
323	55	3	1	2	1	1	0	5	2	4	1	1	4	3	2	0	1	0	0	0	1	0	4	0
324	67	2	1	2	1	1	5	3	2	4	2	3	2	2	1	2	1	1	1	0	2	1	4	0
325	50	0	1	1	1	0	4	4	2	4	0	1	3	2	1	2	0	1	1	0	1	0	1	1
326	52	2	0	1	0	0	5	5	1	2	3	3	2	3	2	1	1	1	1	1	2	0	2	0
327	51	2	0	2	0	1	0	4	3	4	3	2	6	2	2	0	0	1	1	0	1	0	3	1
328	59	2	0	1	0	1	5	5	3	1	3	1	3	1	1	1	0	1	1	1	2	0	5	0
329	52	3	1	0	0	1	1	3	1	1	3	2	4	4	2	1	0	0	1	0	1	0	6	0
330	47	3	1	1	0	0	5	2	3	2	1	1	2	3	3	0	0	0	1	1	2	1	5	1
331	39	3	1	2	0	1	3	6	2	3	1	2	6	5	3	1	1	1	1	1	1	1	6	0
332	60	3	1	1	0	0	0	5	2	1	1	3	1	2	1	1	1	1	1	0	1	0	5	1
333	53	2	1	2	1	0	3	2	1	4	1	1	4	3	2	2	0	0	1	1	2	0	1	0
334	69	2	0	2	0	1	2	3	1	4	0	4	6	2	1	0	0	0	0	1	2	0	3	0
335	49	1	1	1	1	1	5	6	3	2	0	1	5	3	2	2	0	1	0	1	1	1	0	1
336	61	3	1	0	0	0	1	3	1	3	2	2	3	1	3	1	0	0	1	1	1	1	2	1
337	37	0	0	2	1	1	3	1	2	3	3	3	2	5	1	2	1	1	1	0	2	1	6	1
338	46	1	1	0	1	1	2	1	2	3	1	4	1	2	1	2	1	1	1	0	2	1	5	0
339	58	3	0	0	0	1	0	1	2	2	0	2	2	3	2	1	1	0	0	1	1	0	6	1
340	65	1	0	0	1	0	3	3	3	4	1	3	6	4	3	2	0	1	1	1	1	0	6	0
341	44	2	1	1	0	0	5	6	1	1	3	2	6	1	2	2	1	1	1	0	2	1	0	0
342	54	3	0	2	1	1	4	3	2	4	3	2	1	2	3	1	0	0	1	0	1	1	5	1
343	54	2	0	1	1	1	5	2	2	4	2	3	5	5	3	1	0	1	0	0	1	0	5	1
344	62	0	0	1	0	0	5	5	2	1	3	4	2	5	3	1	0	0	0	0	2	1	6	1
345	48	2	1	2	0	0	3	3	2	1	3	1	4	5	1	0	0	0	0	1	2	1	5	0
346	58	1	0	0	1	1	5	6	2	4	0	1	1	3	2	0	0	0	0	1	2	0	2	1
347	63	0	1	1	0	0	5	6	1	1	2	1	5	2	2	2	1	0	0	1	2	1	0	1
348	38	1	0	0	0	1	3	4	2	2	2	1	6	3	2	2	0	0	0	1	1	1	0	0
349	42	3	1	0	1	0	1	3	1	2	0	2	1	4	2	1	1	1	1	1	2	0	0	1
350	57	1	1	1	0	0	2	3	1	4	1	4	5	3	1	0	0	1	1	0	1	1	1	0
351	45	0	1	2	1	0	0	2	3	4	3	2	6	3	3	0	0	0	0	0	2	1	1	0
352	45	1	1	0	1	1	3	1	2	4	3	3	2	5	3	1	0	1	0	1	1	0	6	1
353	58	1	0	0	1	0	5	3	1	1	2	3	5	4	3	1	1	0	0	0	2	1	2	0
354	61	3	1	2	1	0	3	3	2	4	1	2	1	3	2	0	0	1	1	0	2	1	3	1
355	65	0	0	0	0	1	2	6	1	3	0	1	1	5	3	2	0	1	0	0	2	0	3	0
356	48	1	0	1	0	0	1	4	2	4	2	4	4	2	2	1	1	0	0	1	1	0	1	0
357	50	1	1	0	0	1	2	1	2	2	3	2	3	1	2	0	0	1	1	1	2	0	5	1
358	43	0	0	2	1	1	1	2	3	4	2	4	2	4	2	1	0	0	1	1	2	1	1	0
359	48	1	1	0	0	0	2	6	1	4	2	1	3	5	2	0	0	0	1	0	1	0	0	0
360	36	0	0	1	1	0	3	4	2	3	3	3	5	1	3	0	0	1	0	1	2	1	3	1
361	38	1	0	1	0	1	2	4	2	2	0	2	2	5	1	2	1	1	0	1	1	1	2	1
362	37	2	0	1	0	0	1	2	3	2	2	1	6	3	1	0	1	1	1	0	2	1	2	0
363	56	0	0	2	0	0	4	6	3	3	0	1	6	4	1	0	0	1	0	0	2	1	2	1
364	65	0	1	2	1	0	1	4	1	3	2	4	2	5	2	2	0	0	0	1	2	0	1	0
365	56	1	1	0	0	0	4	2	1	3	2	2	2	4	1	0	0	0	0	0	1	1	5	0
366	37	3	0	2	0	0	4	6	3	4	2	3	5	2	1	1	1	1	1	0	1	0	6	1
367	51	1	1	2	1	1	4	4	3	2	3	2	1	3	3	1	1	1	0	1	2	1	3	0
368	41	2	0	1	0	1	4	5	2	4	1	1	5	1	1	1	1	0	0	0	2	0	3	0
369	46	0	1	2	1	0	0	1	1	1	2	1	3	4	2	1	0	1	0	1	2	0	3	0
370	45	3	1	0	0	1	4	6	2	1	3	2	1	2	1	2	1	1	0	1	1	0	1	0
371	55	2	0	2	0	0	2	3	3	3	1	1	4	4	2	0	1	1	1	0	2	1	0	1
372	38	2	1	1	0	1	5	3	2	3	1	3	1	2	3	1	0	0	1	0	1	1	4	1
373	53	1	1	2	0	0	4	1	3	4	3	2	4	1	1	0	0	1	0	0	2	0	2	1
374	44	2	1	1	0	0	5	2	1	3	3	4	5	3	2	1	1	1	1	0	1	1	4	1
375	51	1	1	2	0	0	2	5	1	2	3	2	4	1	1	2	1	0	0	1	1	1	0	0
376	58	0	0	2	0	0	5	2	2	3	1	2	3	4	3	2	1	0	1	0	1	1	4	1
377	68	3	1	2	1	1	1	4	2	4	2	4	1	3	3	1	0	1	1	1	2	1	6	0
378	67	3	0	2	0	0	4	5	2	3	0	3	4	1	3	1	0	0	0	1	2	1	3	1
379	39	1	1	2	0	0	4	4	3	2	1	2	2	3	3	2	1	1	0	1	2	1	4	1
380	55	1	1	2	1	1	3	4	1	3	2	2	3	2	2	2	0	1	0	0	1	1	1	0
381	62	2	1	2	1	1	3	3	3	2	2	3	5	3	1	1	0	1	1	0	1	1	3	1
382	68	0	0	0	0	1	3	1	2	4	3	1	5	5	3	1	0	0	0	0	2	0	1	0
383	40	3	1	2	0	0	2	3	1	1	0	1	4	3	1	0	1	0	0	0	1	1	5	0
384	53	0	0	1	0	1	0	4	1	3	2	2	4	4	1	2	0	0	1	1	1	0	5	1
385	63	0	0	2	0	0	3	5	1	4	2	1	5	2	1	0	1	0	0	0	1	1	2	1
386	56	2	1	2	0	1	2	3	1	3	2	4	1	3	1	0	1	0	1	1	1	1	1	1
387	51	2	1	0	0	0	0	6	1	3	2	2	2	1	3	2	1	0	0	0	1	0	2	1
388	41	2	0	1	0	1	3	4	1	1	2	2	6	2	3	0	0	1	0	0	1	0	4	0
389	48	2	1	1	1	1	2	3	3	3	0	3	6	4	2	1	0	0	0	0	1	0	5	0
390	45	2	0	1	1	0	4	1	3	4	3	3	5	1	3	2	0	1	1	0	1	0	0	1
391	47	0	0	2	0	1	1	2	1	2	0	1	3	5	1	2	1	1	0	0	1	1	2	1
392	53	1	1	0	0	1	1	2	2	3	1	1	2	2	2	0	1	0	1	0	2	1	6	1
393	69	2	0	0	1	1	4	2	3	3	2	3	4	2	3	0	1	1	0	0	1	0	5	1
394	49	0	0	2	0	1	3	1	3	4	3	4	4	3	2	0	0	1	1	0	1	0	0	0
395	51	2	0	2	0	0	1	3	2	3	2	2	3	5	3	0	0	1	1	1	2	0	0	0
396	57	0	0	1	1	0	4	5	2	1	2	1	6	3	2	2	0	0	0	0	1	1	6	0
397	57	2	1	1	1	0	1	1	2	2	2	4	5	2	3	2	0	0	1	1	2	1	5	1
398	63	2	1	1	0	1	0	4	2	4	3	3	3	4	3	1	0	0	0	0	2	0	5	0
399	67	2	1	2	0	1	1	4	3	4	0	2	5	3	3	0	0	0	1	0	2	0	4	0
400	63	3	1	0	0	0	4	3	3	4	1	4	3	2	3	2	0	1	0	0	2	0	6	0
401	47	1	1	0	1	1	0	2	1	1	2	3	5	3	3	1	1	1	0	0	2	0	6	1
402	53	3	0	0	1	0	0	3	3	4	3	4	5	5	1	0	1	0	1	1	1	0	0	1
403	65	3	0	0	1	0	2	1	3	1	3	2	5	1	2	1	0	0	1	0	1	0	3	1
404	48	0	0	0	0	1	1	3	1	2	3	1	3	1	1	0	0	1	0	0	1	1	2	0
405	54	3	1	2	1	1	1	2	2	1	2	4	5	3	3	2	1	1	1	1	1	1	6	0
406	45	0	0	1	0	1	5	1	2	2	3	4	1	1	3	1	0	0	1	0	1	1	6	0
407	56	0	0	2	1	1	2	4	3	1	2	1	2	4	1	2	0	0	1	0	2	1	3	0
408	51	2	1	2	1	1	4	5	2	1	1	3	5	1	1	2	1	1	1	1	1	0	4	0
409	46	2	1	2	1	1	3	2	2	2	3	1	2	1	2	1	0	0	0	1	1	0	0	1
410	42	1	1	2	1	0	1	4	3	1	0	3	5	1	1	0	1	0	1	1	1	1	4	1
411	47	3	1	1	0	0	3	3	1	4	3	4	2	3	1	0	1	1	1	1	2	0	3	0
412	38	1	0	1	0	1	4	6	2	1	3	3	1	4	2	0	1	1	0	0	2	0	0	1
413	64	0	0	0	0	1	2	2	3	2	1	4	3	5	2	2	1	0	0	0	2	0	0	0
414	36	1	0	1	1	1	2	4	3	3	2	1	3	5	3	0	0	0	0	1	2	1	0	1
415	63	2	1	1	1	1	3	6	3	4	3	2	3	1	2	0	1	0	0	0	2	0	2	1
416	64	0	0	0	1	0	0	2	2	3	0	3	4	3	1	2	0	1	0	0	2	0	1	0
417	58	2	0	1	0	0	1	3	3	4	1	2	5	1	3	1	1	1	1	0	1	1	5	1
418	66	0	1	0	1	0	4	6	1	4	1	4	6	1	2	0	0	0	0	0	2	0	3	0
419	46	0	1	1	1	0	3	3	3	2	0	3	4	4	1	0	1	1	1	1	2	1	2	1
420	60	0	1	1	1	0	4	4	3	4	2	2	4	4	3	2	0	1	0	1	1	0	3	0
421	55	1	1	2	0	1	5	2	3	2	1	1	2	5	3	1	1	1	1	0	2	1	1	0
422	45	1	0	2	0	1	5	6	3	1	1	2	2	3	3	0	1	0	0	0	1	0	2	0
423	66	1	0	2	0	1	4	1	3	4	2	1	5	5	1	0	1	0	1	1	2	1	3	1
424	56	3	1	1	0	1	4	4	1	3	2	2	1	4	3	2	0	0	1	0	1	0	2	0
425	51	1	0	2	1	1	1	6	1	2	0	4	1	1	3	1	1	0	1	1	1	0	6	1
426	49	3	1	2	1	0	4	3	2	3	3	2	6	1	2	2	0	1	0	0	1	1	5	1
427	48	0	1	2	1	0	3	3	3	1	1	4	1	4	1	0	0	1	1	0	2	1	5	0
428	68	1	1	2	1	0	4	2	3	4	1	2	4	3	3	0	1	1	1	1	1	1	1	1
429	66	0	1	2	1	0	5	3	3	2	3	2	6	2	1	2	0	1	1	0	1	0	4	1
430	40	0	0	1	0	0	2	6	1	1	2	4	3	3	3	0	1	1	1	1	1	0	4	1
431	57	3	0	2	0	1	0	1	3	3	1	2	6	5	3	0	1	1	1	1	2	0	2	0
432	45	0	0	2	1	0	0	2	3	2	2	1	1	2	2	1	1	0	0	1	1	1	2	0
433	67	3	1	2	0	1	2	5	3	3	0	1	4	5	2	0	1	1	0	0	1	1	2	0
434	52	0	1	0	1	1	5	4	3	4	1	2	4	1	2	2	1	0	1	1	2	0	2	1
435	56	2	1	0	1	1	1	5	3	1	0	4	2	1	1	1	0	0	1	0	2	0	4	0
436	64	3	1	0	1	0	1	6	1	1	3	4	5	1	3	1	1	0	1	0	1	0	1	1
437	44	2	1	2	1	1	3	5	1	3	2	1	2	4	1	2	0	1	0	0	2	1	5	0
438	41	0	1	1	0	0	4	5	3	3	0	1	1	4	3	0	1	0	0	0	1	0	0	0
439	50	3	0	1	1	0	2	2	3	3	0	1	1	4	3	2	1	1	0	0	1	0	0	1
440	49	2	0	2	1	0	4	5	1	3	0	1	2	2	1	2	1	1	0	1	1	1	3	1
441	54	3	1	0	0	0	3	1	1	2	2	3	6	3	1	0	0	1	1	0	1	1	6	0
442	63	2	1	2	1	1	3	1	2	2	0	1	2	2	1	0	1	1	0	1	2	0	1	0
443	52	3	1	2	0	0	4	4	1	1	0	3	6	5	3	1	1	1	1	1	1	0	2	0
444	66	1	1	0	0	0	4	3	3	1	1	4	5	3	3	1	0	0	1	1	1	1	2	1
445	68	3	0	2	0	0	4	4	1	1	0	1	5	3	1	1	1	0	0	0	2	1	2	0
446	42	3	0	2	0	1	4	1	1	2	3	3	3	5	2	2	1	1	1	1	1	0	5	0
447	67	2	0	1	0	0	5	5	1	4	0	4	4	5	1	2	1	1	1	1	1	1	5	1
448	44	1	0	1	0	0	0	2	2	2	0	1	6	4	3	2	0	0	1	1	1	0	1	1
449	66	1	0	2	1	0	3	2	3	1	0	3	5	2	1	0	1	1	1	0	2	1	4	1
450	55	3	0	0	1	0	1	2	2	3	0	2	5	1	1	1	0	0	0	0	1	0	4	1
451	36	3	0	1	0	0	5	3	1	3	3	3	1	3	1	2	1	1	0	1	1	1	2	0
452	61	0	0	1	0	1	0	1	1	2	2	1	5	5	3	1	1	1	0	1	1	0	6	1
453	39	0	1	1	1	0	0	3	2	3	0	4	4	4	2	1	1	1	1	1	1	1	5	0
454	65	1	1	1	1	1	0	5	3	4	0	3	1	4	2	0	1	1	0	1	1	0	0	1
455	41	2	0	1	0	1	3	2	1	1	1	2	6	1	3	2	1	0	1	0	1	1	4	1
456	60	3	1	1	1	1	0	5	3	1	3	3	6	5	2	2	0	0	1	0	2	1	2	1
457	48	2	0	1	1	1	1	4	3	4	3	3	6	3	2	2	0	1	1	1	2	0	2	1
458	43	2	1	2	0	1	1	1	3	3	3	2	3	1	1	2	0	1	0	1	2	1	4	1
459	60	0	1	2	0	0	2	3	2	1	1	1	6	2	1	2	0	1	0	1	1	0	2	0
460	55	0	0	1	0	1	4	6	2	3	1	2	1	2	1	1	0	1	0	0	1	1	5	1
461	59	3	0	2	0	0	2	3	2	1	0	2	2	5	2	0	0	1	0	0	1	1	3	0
462	64	2	0	2	0	1	0	5	2	3	3	3	4	5	1	1	0	1	1	1	1	1	2	1
463	38	3	0	1	0	0	3	5	1	4	3	2	2	1	2	1	0	0	0	0	2	1	0	0
464	55	1	1	1	1	0	0	2	1	2	2	1	3	3	1	1	1	0	0	0	1	1	4	1
465	52	1	0	1	0	0	0	6	3	4	3	3	3	4	1	2	1	1	1	1	1	1	4	0
466	56	0	0	0	1	0	2	5	3	4	3	4	3	5	3	1	1	1	0	0	2	0	6	1
467	57	0	1	1	1	0	5	6	1	4	0	1	1	3	2	1	0	0	1	1	2	1	6	1
468	57	1	0	2	0	0	1	1	2	4	2	2	1	3	1	1	0	0	1	1	2	1	0	1
469	42	3	0	2	1	0	0	5	2	4	3	4	3	4	1	0	0	0	1	0	2	1	5	0
470	58	1	1	0	1	1	5	1	3	3	1	2	1	1	1	2	1	0	1	0	2	0	5	1
471	49	3	1	0	1	0	2	6	3	3	2	2	3	3	3	1	0	1	1	0	2	0	1	0
472	49	1	0	0	0	0	0	1	2	2	1	4	1	3	1	1	1	0	1	0	2	0	1	1
473	61	3	1	0	1	0	4	4	3	4	0	2	5	4	2	0	0	0	0	1	2	1	0	1
474	46	2	0	1	0	0	2	6	3	2	2	3	4	3	1	0	1	1	1	0	1	1	2	1
475	61	2	0	0	1	0	0	4	2	1	1	3	6	2	2	1	0	0	0	1	1	0	6	1
476	58	1	0	0	0	0	5	4	1	3	0	3	3	1	1	1	1	1	0	0	2	1	6	1
477	39	3	1	1	0	1	0	3	1	4	3	1	1	2	1	2	0	0	0	1	2	0	0	0
478	42	3	1	1	1	0	4	4	2	4	2	2	3	4	2	1	1	1	1	1	1	0	0	1
479	47	0	1	2	0	1	5	2	3	4	1	3	4	1	1	1	0	1	1	1	1	0	2	0
480	40	2	0	0	1	1	2	3	2	4	3	2	5	4	1	0	1	1	0	0	2	1	0	0
481	49	1	0	1	0	1	5	1	3	3	0	4	5	1	2	1	0	0	0	0	2	1	4	1
482	45	1	1	1	0	1	5	1	1	4	3	2	3	3	1	0	0	0	1	1	2	0	6	0
483	58	2	0	0	1	1	3	1	1	3	3	2	2	5	2	0	1	1	0	0	2	0	3	0
484	59	0	0	1	0	0	5	6	1	3	1	1	5	1	3	0	1	0	0	0	2	0	1	1
485	40	1	1	2	0	1	3	4	2	1	2	4	3	3	1	2	1	1	1	0	1	0	6	0
486	45	3	0	1	0	0	5	3	3	3	1	3	3	5	1	0	0	0	1	1	1	1	6	0
487	42	1	0	0	0	1	5	5	1	2	1	1	2	3	2	0	1	0	1	0	1	0	5	0
488	47	2	1	0	1	0	5	1	3	3	0	2	4	5	2	0	0	0	0	0	2	0	6	1
489	60	2	1	2	0	0	3	3	1	3	1	3	2	3	3	1	1	0	1	0	2	1	4	0
490	65	1	1	0	0	1	4	1	1	3	0	3	2	5	3	0	1	1	1	1	1	1	3	1
491	51	0	1	0	0	0	3	3	3	4	3	2	1	2	3	2	0	0	0	0	1	0	6	0
492	58	3	1	1	0	0	4	4	3	1	3	4	1	3	3	0	1	0	1	1	1	0	6	1
493	57	1	0	0	0	0	0	5	2	1	2	3	1	4	1	2	1	0	1	1	1	1	3	0
494	48	3	0	1	0	0	4	3	1	1	2	4	4	2	1	2	0	0	0	1	2	1	1	0
495	69	2	1	1	1	1	3	4	2	1	0	1	2	5	1	0	0	1	0	0	1	1	0	1
496	42	1	0	1	1	0	0	5	3	1	1	4	4	3	2	1	1	0	0	0	1	0	1	0
497	55	1	0	2	0	0	0	1	1	3	1	1	2	2	3	1	0	0	0	1	1	0	4	1
498	59	1	1	1	0	1	0	3	2	1	0	1	1	5	1	1	0	0	0	0	2	0	0	0
499	48	0	1	0	1	0	4	5	3	4	2	2	6	5	2	2	0	1	0	0	1	1	5	1
500	45	3	0	1	1	0	4	3	2	4	3	2	3	4	1	2	0	1	0	1	2	0	0	0
501	37	1	0	0	1	1	0	5	1	4	0	2	1	3	3	2	0	0	1	1	1	0	6	1
502	41	1	1	1	1	0	4	1	3	3	3	3	4	2	3	2	1	1	1	1	2	1	5	1
503	47	0	1	1	1	0	0	2	2	1	3	1	5	3	2	1	0	1	1	0	2	0	4	0
504	41	1	1	1	1	1	0	4	1	3	2	4	2	2	1	1	1	0	1	1	1	0	4	1
505	60	1	1	0	0	1	0	2	1	1	3	1	2	5	3	1	1	1	0	1	2	0	4	0
506	66	0	0	2	0	1	4	5	3	4	0	3	4	4	3	1	0	1	0	0	1	0	5	1
507	37	1	1	2	0	0	0	6	3	1	3	1	6	5	1	0	1	0	1	0	1	0	3	1
508	54	0	0	2	0	1	2	5	1	3	0	4	5	2	3	2	1	1	0	0	1	0	5	1
509	53	1	0	2	1	0	4	6	3	3	3	4	6	1	3	2	0	0	1	1	2	0	1	1
510	45	3	0	1	1	1	0	4	3	3	2	2	3	5	1	1	1	0	1	1	2	0	6	0
511	53	0	1	0	0	1	3	1	3	2	0	2	2	2	1	2	0	1	1	1	2	0	5	0
512	53	0	0	1	0	1	1	3	2	4	3	3	5	3	3	1	0	1	1	0	1	0	0	1
513	45	1	1	0	1	1	5	5	1	4	2	1	6	3	3	1	0	1	1	1	2	1	3	1
514	56	1	0	2	0	1	3	4	1	2	0	1	4	4	3	1	1	1	1	0	1	0	2	0
515	48	2	1	2	1	1	2	2	1	3	3	2	5	3	2	1	1	1	0	1	1	0	1	0
516	38	3	0	0	1	1	3	1	3	3	3	3	5	3	1	0	0	0	1	0	2	1	4	0
517	52	0	1	1	1	0	1	4	2	2	0	3	3	5	3	1	0	1	1	1	2	0	6	0
518	57	1	1	0	1	1	2	6	3	4	3	4	1	3	3	0	0	0	1	1	2	0	2	0
519	36	0	1	0	1	1	5	5	1	2	3	2	6	5	2	0	1	1	1	0	2	1	3	0
520	66	3	0	1	0	0	4	1	2	3	2	3	1	5	2	1	0	1	1	0	1	0	4	1
521	36	1	1	2	1	1	4	6	1	2	0	3	5	5	1	0	0	1	1	1	1	0	5	0
522	54	2	1	1	1	0	5	3	3	3	0	3	2	1	2	2	1	1	1	0	1	0	3	0
523	39	1	0	1	0	0	5	4	3	4	1	4	4	2	1	0	1	0	1	0	1	0	1	0
524	49	3	1	0	0	1	5	6	3	1	1	2	2	2	2	2	1	0	1	0	2	1	6	1
525	37	0	1	1	1	1	3	5	2	2	3	1	1	1	1	1	0	1	1	1	2	0	4	1
526	39	1	0	2	0	1	4	1	1	4	0	1	3	3	2	0	0	0	0	0	2	0	5	1
527	51	2	0	2	0	1	2	3	2	1	3	4	3	1	1	1	0	1	1	1	1	1	1	0
528	43	2	1	1	1	1	3	1	3	3	0	1	1	3	3	0	1	1	1	0	2	0	0	1
529	56	0	1	1	1	1	5	3	2	4	3	1	2	3	2	1	0	1	0	0	2	0	2	1
530	50	3	1	2	0	1	4	2	1	3	0	3	2	2	3	2	1	0	1	1	1	0	2	1
531	58	2	1	1	0	1	1	1	1	4	3	1	4	3	3	1	0	0	0	0	1	0	6	1
532	59	1	1	0	1	0	2	2	1	3	0	1	2	4	1	0	1	0	0	0	2	0	2	1
533	65	3	1	2	0	0	2	3	2	1	1	3	5	5	3	1	0	0	0	1	1	1	4	0
534	60	0	1	1	0	0	4	4	2	2	3	2	6	3	1	2	1	0	1	0	2	0	6	0
535	60	0	1	1	0	0	3	3	1	4	1	2	3	4	1	0	1	1	1	0	2	1	1	1
536	45	3	1	2	1	0	1	5	2	2	2	3	1	3	1	1	0	0	0	1	2	0	1	1
537	60	1	1	2	1	1	1	5	3	1	0	3	4	3	1	0	0	0	1	0	1	0	5	1
538	56	2	0	2	0	1	1	4	1	3	1	2	5	4	3	2	0	1	1	0	2	0	6	0
539	56	0	0	2	0	0	3	4	2	4	1	2	3	4	1	0	0	0	1	1	1	0	5	0
540	36	1	1	2	0	0	0	3	1	2	1	4	3	4	3	2	0	0	0	1	1	1	2	0
541	49	2	1	1	0	1	2	2	1	3	0	1	3	1	2	0	0	0	1	1	1	1	3	1
542	69	3	0	0	0	0	1	5	3	1	1	3	6	1	1	0	0	1	1	0	1	1	1	1
543	42	1	0	1	0	1	2	4	2	2	0	1	5	1	1	1	0	0	1	0	2	1	2	0
544	58	0	1	0	0	0	3	1	2	3	3	3	4	3	3	1	1	1	1	0	1	1	6	1
545	37	0	0	2	1	1	3	1	1	4	3	4	3	1	3	2	1	1	0	1	1	1	5	0
546	36	3	0	1	0	0	5	4	2	2	3	2	5	1	2	0	0	1	1	1	2	0	3	0
547	54	3	0	2	0	1	3	2	2	4	1	2	6	2	1	2	1	1	1	0	2	1	0	0
548	51	2	1	2	1	0	1	5	1	1	2	1	3	3	1	2	1	0	0	1	2	1	1	1
549	40	1	1	0	1	1	2	3	2	3	3	2	6	3	2	0	1	0	0	1	2	0	5	0
550	58	2	1	2	0	1	5	3	3	3	2	1	4	4	2	1	1	0	0	1	2	0	2	1
551	40	0	1	1	1	0	2	2	2	3	2	1	3	2	3	2	0	1	1	0	2	0	3	1
552	69	0	0	1	1	1	5	2	2	4	2	3	5	3	2	2	1	1	0	0	1	1	3	0
553	67	2	0	1	1	1	4	6	1	3	0	4	3	3	3	1	0	1	1	1	1	0	0	0
554	37	2	0	2	1	0	1	3	2	4	2	1	5	1	3	2	0	0	0	1	1	1	3	0
555	38	1	1	2	0	1	5	1	2	2	3	3	3	2	3	2	0	0	0	1	2	0	4	0
556	42	3	0	1	0	0	5	4	3	4	0	2	2	3	1	2	0	0	1	1	2	1	2	0
557	44	0	1	1	1	0	5	1	1	4	1	3	6	3	2	1	1	0	0	0	1	1	6	1
558	48	1	1	2	1	1	2	2	1	3	2	1	6	3	2	2	0	1	0	0	2	1	3	1
559	48	1	1	0	0	0	5	5	1	2	0	4	2	3	1	1	0	1	1	1	1	1	6	1
560	45	3	0	2	1	0	4	2	1	2	2	1	6	4	2	1	0	0	1	1	2	1	0	1
561	42	3	0	1	0	0	0	1	3	3	2	1	6	5	3	2	1	0	0	0	2	1	0	1
562	52	2	1	0	1	0	0	6	2	4	3	4	3	2	3	1	0	1	1	0	2	0	5	1
563	65	1	0	0	0	0	2	1	3	2	2	1	4	1	1	1	1	0	0	0	2	0	2	0
564	48	0	0	1	1	1	2	4	1	3	2	4	5	4	1	1	1	0	0	0	2	0	1	0
565	52	0	0	2	0	0	2	6	1	2	2	4	5	4	2	2	1	1	1	0	2	1	1	1
566	53	1	0	1	0	0	3	4	2	1	1	1	5	4	1	1	0	0	1	0	1	1	4	0
567	68	3	1	0	0	0	5	4	1	3	0	4	2	2	3	1	1	1	0	1	2	1	4	0
568	37	3	0	2	1	1	3	1	2	3	1	4	2	2	1	1	0	0	0	0	1	0	6	1
569	46	3	0	1	0	1	5	1	1	4	2	2	4	4	3	0	0	0	0	1	2	0	6	1
570	50	0	1	1	1	1	4	5	3	3	1	2	5	1	2	2	0	1	1	0	2	0	2	0
571	43	2	0	2	1	1	5	6	1	3	2	4	4	5	3	1	1	0	1	1	2	0	5	1
572	68	2	1	2	1	0	5	5	3	3	0	2	4	3	3	0	0	1	1	0	2	1	0	0
573	43	1	1	2	0	0	0	2	1	4	1	1	6	5	1	0	0	0	0	1	2	1	1	1
574	53	1	1	0	0	0	3	5	1	4	0	3	2	5	3	0	0	1	0	0	1	0	2	1
575	59	0	0	1	0	0	2	4	3	2	3	4	3	3	3	1	0	1	1	0	2	1	3	0
576	45	1	0	0	0	1	2	2	1	2	1	2	5	2	3	1	1	1	1	1	2	0	1	0
577	45	1	0	0	0	0	4	6	3	4	0	1	4	1	1	0	1	0	1	0	1	0	6	0
578	64	2	0	1	0	1	4	4	1	4	0	2	2	2	3	1	1	0	0	0	1	0	3	0
579	69	1	1	1	0	0	2	3	2	2	1	1	5	5	2	1	1	0	0	1	1	1	4	0
580	47	1	1	2	1	1	0	2	1	2	0	4	6	4	3	1	0	1	0	1	1	0	2	0
581	61	1	1	0	1	1	4	2	1	3	0	1	5	1	2	1	0	1	0	0	1	1	0	1
582	57	1	1	2	1	0	1	5	3	2	0	3	5	2	1	0	0	0	1	1	2	0	0	0
583	49	3	1	0	0	0	0	5	1	1	2	4	2	1	2	1	1	1	0	0	2	1	4	1
584	43	1	1	2	0	1	3	5	3	2	1	2	1	2	2	2	0	1	0	1	1	1	5	1
585	69	0	1	0	1	0	4	1	1	4	0	2	1	5	1	1	1	0	1	1	1	1	1	0
586	44	0	1	1	0	1	0	1	1	4	0	4	5	2	2	2	1	0	1	1	2	0	1	0
587	66	1	0	0	0	0	4	4	3	2	0	4	6	4	3	0	1	1	1	1	1	1	1	0
588	67	0	1	1	0	0	4	6	2	3	3	4	2	3	2	0	0	0	1	0	2	1	2	1
589	57	0	1	1	0	1	2	1	1	2	1	2	6	4	3	1	1	0	0	0	2	1	5	1
590	53	2	1	2	0	1	2	5	1	3	2	4	2	2	3	2	1	0	1	0	1	1	4	1
591	49	2	0	0	1	1	4	1	3	2	0	2	3	1	2	1	0	1	0	0	1	1	6	0
592	42	2	0	2	0	1	3	3	2	2	0	4	4	4	3	1	1	0	0	1	1	1	4	1
593	51	0	1	0	0	1	1	6	1	3	2	1	4	1	3	1	0	0	0	0	1	1	5	0
594	67	2	0	1	1	1	2	5	3	3	1	1	6	5	1	1	1	1	0	0	2	0	2	1
595	58	1	1	0	0	0	4	1	1	2	0	2	1	3	2	0	1	0	0	1	1	1	2	1
596	54	2	1	2	1	1	4	4	2	3	2	1	5	4	2	2	0	1	0	0	1	0	4	0
597	56	3	1	1	0	1	3	5	1	3	2	1	4	5	2	0	1	0	1	0	1	1	2	0
598	48	1	1	0	1	1	5	1	2	3	1	3	5	4	1	0	0	1	0	0	2	0	6	1
599	36	0	0	1	1	1	4	4	2	4	2	4	6	5	2	1	0	1	0	1	1	1	4	0
600	53	3	1	1	0	1	3	2	1	4	3	3	6	4	1	0	0	0	0	1	2	0	0	1
601	42	1	0	2	1	0	1	4	3	1	3	3	5	5	1	0	0	1	1	1	2	1	2	0
602	64	0	0	0	0	1	0	4	2	1	1	4	5	2	3	0	1	1	1	1	1	1	2	0
603	60	2	1	2	0	0	1	1	3	3	3	3	3	3	2	1	1	0	1	1	2	0	0	1
604	58	2	0	1	1	1	4	5	1	3	3	1	1	2	2	0	1	0	1	0	1	1	4	1
605	57	0	0	1	1	1	1	2	1	2	2	1	5	1	1	1	1	1	0	0	2	0	2	0
606	37	2	1	2	1	0	0	3	1	4	0	3	3	2	2	2	0	1	0	1	2	0	5	1
607	59	0	1	0	1	0	5	2	1	2	0	1	4	5	1	1	0	1	1	1	1	0	3	1
608	64	0	0	2	1	1	0	2	1	3	2	1	6	4	3	2	0	0	0	0	2	0	0	0
609	38	0	0	2	0	1	3	5	1	3	2	4	5	1	1	1	0	1	0	1	1	0	6	1
610	55	1	0	1	1	0	0	5	2	4	0	2	2	2	1	0	0	1	0	0	2	1	0	1
611	69	0	1	2	1	0	1	1	1	3	0	2	4	5	3	0	1	0	0	0	2	0	1	0
612	68	0	0	2	0	0	4	4	2	2	0	4	3	1	2	0	1	0	0	0	2	1	4	0
613	69	1	0	2	0	1	4	4	1	2	0	1	4	1	1	2	1	1	1	1	2	0	0	0
614	69	0	1	1	1	0	2	1	1	1	0	3	5	3	1	2	1	1	1	0	1	0	0	1
615	64	2	0	0	1	0	2	3	3	4	1	1	5	5	1	1	0	1	0	1	1	1	0	0
616	51	0	1	1	1	0	1	4	3	3	1	4	4	1	1	1	0	0	1	1	1	1	1	0
617	66	0	1	1	0	0	0	3	2	3	0	2	6	3	1	2	0	0	0	1	2	1	5	1
618	63	3	1	2	1	0	3	4	3	4	2	4	4	2	1	0	0	1	1	1	2	0	0	0
619	58	2	1	0	0	0	2	5	3	3	2	4	1	5	3	0	1	1	0	0	2	0	0	1
620	65	1	1	2	0	0	1	5	2	3	2	2	6	3	1	0	1	1	1	1	1	0	3	0
621	57	3	1	2	1	0	2	2	3	3	0	3	3	1	1	1	1	1	1	1	1	1	4	1
622	69	1	1	0	0	1	5	6	1	2	1	4	4	1	1	2	1	0	0	1	2	0	5	0
623	68	1	0	1	1	1	3	5	1	4	0	2	1	2	2	2	0	1	1	1	2	1	3	0
624	48	0	0	0	0	1	1	3	2	2	1	4	3	4	1	1	0	0	1	0	2	0	0	0
625	69	3	0	0	1	1	4	4	3	2	2	1	3	5	1	2	0	1	1	1	2	0	6	0
626	52	3	1	1	1	0	0	4	1	4	1	1	5	1	2	2	0	1	1	1	1	0	0	0
627	51	0	1	0	0	0	2	2	3	4	3	2	2	4	1	1	1	1	0	0	1	0	6	1
628	59	1	1	1	0	1	3	5	1	2	0	4	2	5	1	2	0	0	1	1	1	0	3	1
629	68	2	0	0	1	1	3	5	2	1	1	2	6	2	3	2	1	0	1	0	2	1	0	1
630	46	2	1	0	0	1	4	4	1	1	0	2	5	5	3	0	1	1	1	0	1	1	5	1
631	58	0	1	0	1	0	3	4	3	1	0	3	1	3	1	2	1	0	1	0	2	1	6	0
632	44	2	1	1	0	1	0	3	3	1	2	2	4	4	3	2	0	1	1	0	1	0	4	1
633	49	3	0	2	1	1	5	5	3	1	1	3	4	5	3	1	0	0	0	1	1	1	6	0
634	56	3	1	1	0	0	3	3	1	2	2	1	1	1	2	0	1	1	0	1	2	0	6	1
635	50	2	1	2	1	0	5	2	3	2	0	1	1	1	1	2	0	1	0	0	2	0	5	1
636	36	3	1	1	0	1	0	1	1	1	2	2	4	1	2	0	0	0	1	0	1	0	3	1
637	45	0	0	1	0	1	5	5	2	4	3	3	2	3	3	2	0	1	1	1	2	1	6	0
638	36	0	1	1	0	0	4	3	3	2	2	1	6	3	3	0	0	0	0	0	1	0	2	0
639	51	0	0	2	0	0	1	4	2	2	1	2	3	4	2	2	0	1	1	0	1	0	2	1
640	40	0	1	1	1	0	3	6	3	1	0	1	6	4	2	1	0	0	1	0	2	1	4	0
641	69	1	1	0	1	1	2	5	3	1	0	3	3	1	3	2	1	0	1	0	1	0	0	1
642	45	3	1	1	1	1	4	6	2	3	1	2	1	3	3	1	0	1	0	0	1	0	6	1
643	47	1	1	2	0	0	1	2	1	3	0	2	2	3	1	0	1	1	1	1	2	1	6	1
644	37	2	0	0	0	0	1	4	2	4	3	2	6	1	2	0	0	0	0	1	1	1	6	1
645	54	1	1	2	0	1	1	5	2	3	3	3	6	3	3	1	1	1	0	0	1	0	1	0
646	68	3	1	2	1	0	5	6	1	2	3	4	1	1	3	0	1	0	1	1	2	1	5	0
647	41	0	1	1	1	1	0	5	3	3	3	2	3	1	3	0	0	1	1	0	1	0	2	0
648	50	0	0	1	1	0	1	6	3	2	1	1	2	2	1	0	1	1	0	1	2	0	1	0
649	53	3	0	2	0	0	3	2	1	1	2	2	4	2	1	1	1	0	1	0	1	0	2	1
650	39	2	0	2	1	0	0	2	3	1	1	4	5	1	1	0	0	1	0	0	1	1	0	1
651	37	2	1	2	1	0	2	4	2	2	2	2	3	4	2	0	1	0	1	1	2	0	5	1
652	44	2	0	0	0	1	0	4	1	3	1	1	1	4	2	1	0	1	1	1	1	0	4	0
653	36	1	0	1	0	0	2	3	2	2	3	4	5	4	1	2	0	1	0	0	2	1	3	0
654	53	0	1	1	0	1	0	2	2	4	0	1	2	5	3	2	0	1	1	0	1	1	2	0
655	67	2	0	1	0	0	0	2	1	1	3	3	4	1	2	0	1	1	1	0	2	0	5	1
656	50	0	0	0	1	1	0	5	3	1	3	4	2	3	2	2	0	0	1	1	1	1	3	0
657	64	0	1	1	0	1	2	6	2	3	0	4	2	3	1	2	0	0	0	1	2	0	6	1
658	50	2	0	0	1	1	3	2	1	3	2	3	5	1	3	2	0	1	1	1	1	0	4	0
659	56	0	0	1	1	1	0	6	3	1	1	3	6	5	3	2	0	0	1	0	1	1	6	1
660	64	0	0	1	0	1	5	6	1	4	0	1	1	1	2	1	0	0	1	0	1	0	4	0
661	64	3	0	1	1	1	1	1	2	3	1	3	1	2	1	0	0	0	0	1	2	1	4	1
662	61	2	1	1	0	0	2	4	1	1	0	1	2	2	1	0	0	0	1	1	1	0	2	0
663	52	1	1	1	0	1	4	5	1	4	0	3	6	4	3	0	0	0	1	1	1	0	4	1
664	59	1	1	2	0	1	1	3	3	3	1	1	2	2	2	1	0	0	0	1	2	1	5	1
665	45	0	1	2	1	1	1	3	2	4	1	2	2	2	2	2	0	0	1	0	2	0	5	0
666	65	1	0	2	1	0	2	1	2	2	1	2	6	3	3	2	0	0	0	0	1	1	3	1
667	64	1	1	0	1	1	5	2	2	4	1	1	6	2	1	1	0	0	1	1	1	1	1	0
668	63	1	1	1	1	0	2	3	2	3	2	2	2	5	2	2	0	0	1	0	2	0	0	0
669	65	0	1	1	0	0	4	6	3	2	0	4	4	2	1	0	0	0	0	1	1	1	1	0
670	64	0	1	2	0	1	0	6	1	2	3	2	6	3	3	1	1	0	0	0	2	0	2	0
671	36	0	0	0	0	0	2	1	3	4	0	2	4	3	2	0	1	0	1	0	2	0	4	0
672	59	3	0	1	1	1	0	2	2	4	1	2	2	2	1	2	1	0	0	0	1	1	3	1
673	47	2	1	0	0	1	4	2	2	1	3	4	3	5	3	0	1	0	1	0	1	0	0	0
674	49	1	0	2	1	1	3	1	2	1	0	2	1	2	2	1	0	0	1	1	2	1	5	1
675	55	2	0	2	1	0	0	5	3	1	0	4	5	5	2	2	0	1	0	0	2	1	0	0
676	48	2	0	2	0	0	4	1	3	2	3	2	1	4	3	1	0	0	0	1	2	0	3	1
677	61	1	1	1	1	0	1	1	1	3	0	3	4	4	1	2	0	0	0	1	2	1	3	1
678	46	1	1	1	1	1	5	4	1	2	3	4	3	3	1	0	1	0	1	0	1	0	6	0
679	62	0	0	1	1	0	2	5	3	2	0	2	1	1	1	2	0	1	1	1	1	0	3	1
680	40	2	0	1	0	0	4	2	2	3	0	4	5	3	1	0	0	0	0	1	1	0	2	1
681	66	2	0	2	0	1	5	2	2	1	2	1	4	3	3	0	1	1	0	1	1	1	1	1
682	69	2	1	0	1	0	2	5	2	4	2	2	1	2	1	2	0	1	1	0	2	1	4	1
683	60	1	1	0	1	0	0	1	2	3	3	2	1	4	2	1	1	1	0	1	1	1	0	1
684	38	0	1	1	0	1	3	5	3	4	1	4	1	5	2	2	1	1	1	0	2	0	6	1
685	52	2	0	2	1	1	2	4	1	1	0	2	4	4	2	2	0	0	0	1	1	0	5	0
686	54	2	0	2	0	1	2	2	1	2	1	4	6	5	2	1	1	0	1	1	2	1	1	0
687	48	1	1	0	0	0	5	1	1	1	3	1	2	4	1	1	1	1	1	0	2	1	5	1
688	51	3	0	1	0	0	4	1	1	2	2	1	6	3	2	2	1	0	0	1	2	1	6	0
689	36	1	1	0	0	1	2	1	2	2	2	4	2	1	1	0	0	1	0	1	1	0	0	0
690	41	2	1	0	1	1	1	6	3	1	0	4	5	1	3	0	0	1	1	0	2	1	5	1
691	52	0	0	0	1	0	4	3	3	2	3	3	2	4	3	2	0	1	1	1	1	1	0	0
692	58	0	1	2	1	0	4	4	3	1	2	1	6	5	3	0	0	0	1	0	1	1	5	1
693	56	2	0	2	1	1	2	5	1	3	2	3	4	2	1	1	1	0	1	1	1	0	1	1
694	43	0	0	0	0	1	1	6	3	4	1	1	6	3	2	0	0	1	0	1	2	0	2	0
695	43	0	0	1	0	1	2	4	3	4	0	2	4	4	2	2	1	1	1	1	1	1	6	0
696	63	1	0	2	0	1	1	5	1	4	3	1	5	5	3	1	0	0	0	1	1	0	2	0
697	65	1	1	0	1	0	3	3	2	2	2	2	5	5	2	0	0	1	0	1	1	1	0	0
698	40	3	0	2	0	0	1	3	2	4	1	2	3	2	2	2	0	1	1	1	2	1	2	1
699	60	2	0	2	0	1	2	4	3	2	3	2	6	2	1	1	0	1	1	0	1	1	6	0
700	41	3	0	0	0	0	2	2	2	4	3	4	2	5	1	0	0	1	0	1	1	1	2	0
701	48	0	1	0	0	0	5	5	3	1	2	3	6	4	2	0	0	0	0	0	2	1	3	1
702	68	2	0	2	0	1	0	1	1	4	0	4	2	4	3	2	0	1	0	1	2	0	5	0
703	47	0	0	0	0	1	3	5	1	3	2	4	3	1	3	2	1	0	1	0	2	1	6	1
704	50	0	1	0	0	0	3	6	1	3	3	1	6	1	3	2	0	0	1	0	2	0	5	0
705	49	2	1	2	0	1	2	4	3	3	3	1	1	2	3	1	1	0	1	1	1	1	0	1
706	39	1	1	2	1	1	4	1	2	3	2	3	6	3	2	0	0	0	1	0	1	1	6	0
707	47	3	0	0	0	0	3	5	2	4	0	2	1	1	2	2	1	1	1	1	2	0	3	1
708	58	2	0	1	1	0	4	2	3	1	2	3	1	1	1	2	0	0	0	1	1	1	1	1
709	62	2	1	0	1	0	3	2	2	3	2	2	5	5	1	0	0	1	0	1	2	0	5	0
710	68	3	1	0	1	1	5	1	3	2	0	3	6	1	1	2	1	1	0	0	2	1	6	1
711	65	2	1	1	1	0	1	3	3	2	0	3	3	4	1	1	0	0	1	0	2	0	5	0
712	52	2	0	1	0	0	0	5	2	4	2	2	1	5	1	0	1	1	1	1	2	1	6	1
713	51	2	0	0	1	1	5	6	3	2	3	2	5	4	2	0	1	0	1	0	1	1	6	1
714	58	0	1	1	0	0	1	2	3	4	1	1	4	3	3	1	0	0	1	0	2	1	4	0
715	63	1	1	2	1	1	3	2	2	3	0	4	6	2	1	2	1	1	0	1	2	1	3	0
716	40	1	0	1	1	1	2	5	3	2	3	2	3	1	3	0	1	0	0	1	1	0	0	1
717	39	3	0	2	1	0	3	6	1	2	1	4	5	4	3	0	1	1	1	1	1	0	2	1
718	43	1	1	2	1	0	1	5	3	2	0	3	4	3	2	2	0	0	1	1	1	0	0	0
719	56	0	1	2	0	0	4	5	3	1	1	3	1	2	1	1	0	0	0	0	1	1	6	0
720	46	3	0	1	1	0	0	6	3	4	3	4	3	5	2	1	0	1	0	1	1	0	1	1
721	65	3	1	2	0	1	2	1	3	1	2	3	4	1	2	0	1	0	0	0	2	0	2	0
722	63	3	0	0	0	1	1	3	1	1	2	4	4	1	1	2	1	1	0	1	2	1	2	0
723	68	1	0	1	0	0	4	1	1	4	3	1	3	1	1	0	1	0	0	1	1	0	1	1
724	52	3	0	1	0	0	1	4	3	4	2	2	5	4	1	0	0	0	1	0	1	0	3	1
725	63	3	1	2	1	0	5	4	3	3	1	3	6	1	2	0	1	0	1	0	2	1	5	0
726	45	1	1	2	0	0	4	2	2	2	3	2	2	5	3	1	0	0	1	0	2	1	0	1
727	51	1	0	0	1	1	1	6	3	1	3	4	4	1	1	0	1	0	1	1	1	1	6	1
728	39	1	0	1	0	1	4	3	3	2	0	2	5	2	3	1	0	0	0	0	2	0	1	0
729	44	2	0	1	1	0	2	1	3	4	2	4	4	4	1	0	1	0	0	0	2	0	2	0
730	65	2	0	1	0	0	3	3	3	3	0	2	3	2	2	1	1	1	1	1	1	1	3	1
731	64	1	0	1	0	0	2	4	2	3	1	4	4	4	2	2	1	0	0	0	1	1	0	1
732	41	0	0	0	0	0	1	2	2	3	3	4	1	2	3	0	1	0	1	1	2	1	1	1
733	57	0	1	2	0	1	0	5	2	2	3	1	6	5	2	2	0	0	0	1	2	0	1	0
734	46	3	1	1	0	1	5	2	2	2	3	4	6	4	1	2	0	0	1	1	2	0	6	0
735	36	3	1	1	1	1	2	3	2	1	2	3	6	4	3	1	1	0	0	0	2	0	5	1
736	51	1	1	0	0	0	4	3	3	1	0	1	5	5	1	0	1	0	0	0	2	0	2	0
737	50	2	1	1	0	0	0	4	2	4	1	2	5	3	2	2	0	1	1	1	2	0	4	0
738	45	2	0	2	0	0	5	1	3	4	0	3	4	5	2	1	0	0	0	0	2	0	0	1
739	49	1	1	2	1	1	1	2	3	2	0	3	2	2	3	1	0	1	1	1	1	1	0	1
740	60	3	0	1	0	0	3	6	1	3	1	1	6	1	3	1	1	0	1	0	2	1	6	1
741	39	0	1	2	0	1	3	4	1	2	3	2	5	2	1	0	0	0	0	1	2	0	0	0
742	47	2	0	2	1	0	4	6	1	3	2	4	1	2	2	0	0	1	1	0	1	0	4	1
743	64	3	0	1	1	1	1	1	2	2	0	4	6	3	3	2	0	1	1	0	1	0	2	1
744	63	3	1	2	1	0	0	3	1	4	3	4	1	2	2	2	1	0	0	1	2	1	6	0
745	48	3	1	0	1	1	5	3	3	3	3	1	4	3	3	1	0	1	1	0	2	0	4	0
746	63	1	0	2	1	1	4	2	1	2	3	4	3	2	3	1	0	1	0	0	2	1	0	0
747	68	0	1	2	1	0	0	3	1	4	0	3	1	1	2	1	0	0	1	1	1	0	3	0
748	59	3	0	2	0	0	1	3	2	2	3	3	4	5	1	0	1	0	1	0	1	1	5	1
749	44	0	1	0	0	0	1	5	3	1	1	3	2	5	3	0	1	0	1	1	2	1	2	1
750	58	0	1	2	1	1	2	5	2	1	1	3	4	5	3	0	1	1	1	1	2	0	2	0
751	53	2	1	1	1	0	0	1	3	2	0	4	1	5	3	0	0	1	1	1	2	0	0	1
752	65	1	1	1	1	0	5	2	2	4	1	2	3	2	1	2	0	0	1	0	2	0	3	0
753	63	1	0	2	0	1	0	2	1	1	2	1	6	3	2	2	0	1	1	1	2	0	1	1
754	59	1	0	0	0	0	1	5	3	3	0	4	6	5	2	1	0	0	0	0	2	1	3	0
755	67	0	0	0	0	0	1	6	3	4	2	2	5	2	3	1	0	0	1	0	2	1	0	0
756	41	0	1	2	1	0	4	6	1	2	2	3	2	5	2	1	1	0	1	0	2	0	3	0
757	50	1	1	0	0	0	4	3	3	2	3	2	3	2	2	0	0	1	1	0	1	1	1	0
758	68	1	0	1	1	1	3	1	1	1	0	4	4	2	2	2	0	1	0	1	2	1	5	0
759	52	2	1	1	0	1	2	3	3	4	1	1	6	5	3	1	1	1	0	0	2	1	3	0
760	68	0	1	2	0	1	4	5	3	2	3	4	5	1	3	1	1	0	0	1	2	0	5	0
761	52	1	1	2	1	0	4	4	3	2	2	3	1	5	1	1	0	1	1	0	2	0	0	0
762	61	1	1	2	1	1	2	6	1	4	0	4	3	3	3	0	1	1	0	1	1	0	4	0
763	51	3	1	2	1	1	4	2	2	3	2	3	5	3	3	2	1	1	0	1	1	0	0	0
764	67	2	0	2	0	1	5	3	2	3	0	1	6	4	2	2	1	0	1	1	1	0	4	0
765	56	1	1	1	1	1	4	6	1	4	1	3	2	3	3	1	0	0	1	1	1	0	0	0
766	42	0	1	1	0	1	0	4	1	4	2	1	5	2	1	2	1	0	0	1	2	1	0	0
767	36	2	0	0	1	1	4	4	3	4	2	3	4	5	3	1	1	1	0	1	2	1	1	0
768	41	1	0	0	0	1	0	3	1	2	1	2	1	4	3	0	0	1	0	1	1	0	0	1
769	59	1	0	1	0	1	5	4	3	3	1	3	6	4	1	2	0	0	0	1	1	0	3	0
770	53	2	1	0	1	0	4	5	1	1	3	2	4	1	2	2	0	1	1	0	1	1	1	1
771	69	2	0	0	0	1	0	6	1	3	0	4	1	4	3	2	0	1	0	0	1	1	3	1
772	50	3	0	2	0	0	2	4	3	4	2	2	5	3	2	2	1	1	0	0	2	0	1	1
773	44	3	0	2	1	1	2	6	2	2	0	3	6	2	2	2	1	1	0	1	2	1	4	0
774	52	0	1	1	0	0	4	2	1	3	3	2	3	3	1	1	1	1	0	0	2	0	1	0
775	60	1	1	1	1	1	4	5	3	3	0	4	6	2	3	0	0	0	1	0	1	1	1	0
776	38	2	0	1	1	1	5	2	2	4	3	3	4	1	2	0	1	0	1	1	1	0	4	1
777	49	3	1	2	1	1	4	3	2	1	0	1	6	1	1	0	1	1	0	0	1	0	0	0
778	66	0	1	1	0	1	1	2	3	3	1	3	2	5	1	2	0	0	1	0	1	1	3	0
779	53	0	1	0	0	0	1	4	2	4	3	4	6	2	2	1	0	1	0	1	2	0	5	1
780	66	0	0	0	0	0	4	2	1	1	2	2	1	5	2	1	1	1	0	1	1	1	4	1
781	50	3	0	0	1	0	3	1	1	2	3	2	1	2	3	0	1	1	1	0	1	0	1	0
782	62	0	0	0	1	1	5	3	2	1	2	1	5	1	2	0	1	1	0	1	1	1	4	1
783	65	2	1	0	0	0	2	2	1	3	3	1	3	1	1	1	0	1	1	0	2	0	1	0
784	47	3	1	1	0	1	3	2	2	2	1	1	5	4	1	0	1	0	1	0	2	0	0	0
785	63	2	0	2	0	0	5	3	2	2	1	1	1	5	1	1	1	1	1	0	2	1	0	0
786	61	1	0	0	0	1	4	6	2	3	1	3	1	3	3	1	1	1	1	1	2	0	3	0
787	51	2	1	2	1	0	5	3	1	4	0	1	1	3	1	1	1	0	1	0	2	0	1	1
788	67	2	0	1	0	1	3	2	2	1	2	1	2	1	3	0	0	0	1	1	1	1	3	0
789	53	3	1	1	0	1	3	2	2	3	3	3	2	1	2	1	0	0	1	0	1	0	4	1
790	51	0	1	0	1	0	3	1	1	2	0	1	3	4	3	2	0	0	0	0	1	1	5	1
791	60	1	1	1	0	1	0	2	3	3	0	1	1	2	2	1	0	0	1	0	2	1	6	0
792	51	1	1	1	1	1	1	2	1	4	1	2	3	1	1	0	0	0	0	1	1	0	3	0
793	59	3	1	2	0	1	4	3	3	2	2	2	1	4	1	2	1	0	0	0	2	1	1	0
794	44	0	0	0	0	1	5	2	1	1	3	3	4	1	1	0	0	1	0	0	2	1	4	0
795	48	1	1	1	0	1	5	4	3	4	1	4	2	1	2	0	0	0	1	1	1	1	0	0
796	52	3	0	1	1	0	1	3	1	4	1	2	2	3	2	0	1	1	0	1	2	0	4	0
797	39	3	1	1	0	0	1	3	2	1	2	2	4	1	1	1	1	0	0	0	2	1	5	0
798	60	2	1	0	0	1	0	4	1	4	2	3	5	2	2	2	0	0	1	1	1	1	2	0
799	45	0	0	1	0	1	1	1	1	4	0	2	5	5	3	1	0	1	0	1	1	0	0	1
800	46	2	1	0	1	1	1	2	1	2	0	3	5	2	1	2	0	0	0	1	1	0	4	0
801	59	0	0	0	0	0	5	2	3	4	1	4	5	5	1	0	0	0	1	0	1	0	6	1
802	48	3	0	0	0	1	3	1	2	4	0	3	2	3	2	1	0	1	1	1	1	0	1	1
803	57	2	0	2	0	0	1	1	1	1	1	4	4	3	3	2	0	0	0	1	2	1	4	1
804	46	2	1	2	1	1	2	5	3	3	0	1	2	1	2	0	1	0	0	1	1	1	0	1
805	48	2	0	0	1	0	1	3	1	4	0	2	5	4	1	2	0	0	0	1	1	1	2	0
806	66	1	0	1	0	0	3	2	2	4	0	1	1	3	3	2	0	0	1	1	2	1	4	1
807	67	2	1	2	1	1	3	4	1	1	2	1	4	4	2	0	0	0	0	1	1	0	0	0
808	61	1	1	0	1	1	4	3	2	3	0	2	2	5	3	0	1	1	1	0	1	0	3	0
809	66	3	1	1	0	1	2	2	2	1	2	1	6	1	3	0	1	1	0	0	2	1	2	1
810	63	3	1	2	0	0	2	4	1	3	2	4	5	4	3	1	1	1	0	0	1	1	1	1
811	39	2	1	0	1	1	3	6	2	3	3	1	3	2	2	1	1	0	0	0	2	0	4	1
812	54	3	1	1	0	1	2	4	3	3	2	3	3	2	2	1	0	0	1	1	1	0	3	1
813	52	1	1	1	1	1	2	4	1	1	2	3	2	5	1	1	0	0	0	0	1	0	5	1
814	41	1	1	2	1	1	2	2	3	1	2	4	5	4	1	0	1	1	1	1	1	1	2	1
815	44	0	0	0	0	0	4	4	1	3	1	3	4	4	3	2	1	0	1	0	1	0	5	1
816	51	3	1	1	1	1	0	5	1	2	2	1	5	5	3	2	0	1	0	0	2	0	6	1
817	66	3	0	1	1	0	0	3	2	3	0	3	6	2	3	0	0	1	1	1	1	1	0	1
818	60	1	1	0	0	1	3	2	2	4	3	1	3	4	1	0	0	1	1	0	1	1	0	0
819	40	3	1	2	0	1	5	5	2	3	1	4	4	2	3	1	0	0	0	1	1	0	5	0
820	39	2	0	1	1	1	5	3	2	4	3	2	3	5	1	2	0	0	1	0	1	1	4	0
821	46	1	1	0	0	0	1	3	1	4	0	1	1	5	3	1	1	0	0	1	1	0	0	1
822	38	1	1	2	0	0	3	4	2	2	0	2	1	5	2	1	0	0	0	1	1	1	6	0
823	47	1	1	1	0	0	2	6	3	4	3	2	2	5	2	1	0	0	1	0	2	0	5	0
824	62	2	0	2	1	0	0	5	2	4	3	1	5	3	2	2	1	1	0	0	1	0	1	0
825	62	0	0	2	1	1	4	3	1	1	1	2	3	5	1	2	1	1	0	1	2	0	0	0
826	39	3	1	0	1	0	2	6	3	3	0	1	1	1	3	2	0	0	1	1	2	1	6	1
827	60	3	0	1	0	0	2	3	2	2	3	3	6	2	2	0	0	1	1	0	1	1	3	1
828	51	2	1	0	1	1	1	5	1	2	0	1	5	2	3	2	0	1	1	1	1	0	4	1
829	46	1	1	0	1	1	3	5	2	2	2	1	4	5	1	1	1	1	0	0	2	0	4	0
830	39	3	1	1	1	0	2	1	1	1	0	1	3	1	2	2	1	0	1	1	2	0	6	1
831	41	1	0	0	1	1	4	1	3	1	2	2	1	4	3	1	0	0	0	0	1	1	6	1
832	46	0	0	0	1	0	0	5	3	3	1	1	1	5	3	2	0	1	0	0	2	1	5	0
833	59	1	0	1	1	0	4	6	2	1	3	2	6	5	2	2	0	1	0	1	2	1	6	1
834	63	1	1	1	1	1	1	2	2	4	2	2	1	2	2	2	0	1	0	0	1	0	6	1
835	42	3	0	0	0	1	3	5	3	4	2	4	6	5	1	2	0	0	0	0	1	1	3	1
836	57	0	0	0	1	1	5	4	1	4	0	1	3	1	1	1	1	1	0	1	1	1	3	0
837	36	1	0	2	1	0	2	1	3	4	1	4	1	5	3	1	0	1	1	1	2	0	5	0
838	53	3	1	0	0	1	3	3	1	1	1	2	5	1	2	1	0	0	1	1	1	0	6	1
839	36	2	0	0	0	0	1	4	2	1	2	2	3	2	1	2	1	1	1	1	1	1	5	0
840	40	0	1	2	1	0	4	1	1	4	1	4	4	1	3	2	0	0	0	1	1	1	5	1
841	63	3	0	1	1	0	4	2	1	1	1	1	2	5	1	0	0	0	1	0	1	0	4	1
842	64	0	1	1	0	1	3	4	2	4	2	4	6	5	3	1	0	0	1	0	2	1	0	1
843	67	2	1	0	0	0	4	5	2	3	0	4	5	1	3	2	0	1	1	1	2	1	0	1
844	41	2	1	2	1	0	5	1	3	4	0	3	4	4	3	1	0	1	1	1	1	0	6	1
845	50	1	0	1	1	1	0	5	3	2	1	3	1	5	3	2	0	0	0	0	2	1	4	1
846	46	0	0	2	1	1	4	2	3	1	2	4	1	1	1	2	0	1	0	1	1	1	0	0
847	61	0	0	2	1	0	2	4	2	1	0	3	4	1	3	2	0	0	1	1	2	1	4	0
848	43	3	0	2	1	0	3	4	1	3	1	1	3	4	3	1	0	1	1	1	1	1	4	1
849	68	3	0	2	1	0	1	3	2	1	2	4	5	1	3	1	0	1	0	1	2	1	6	0
850	60	3	0	2	0	0	3	3	2	1	0	1	6	2	3	1	0	0	0	1	2	0	3	0
851	47	1	0	0	1	0	4	5	3	1	1	4	1	5	1	1	1	0	0	1	2	0	5	0
852	65	1	1	1	0	0	4	3	1	2	3	1	3	4	2	2	1	1	0	1	1	0	0	1
853	43	3	0	0	0	0	1	2	3	1	2	2	5	2	2	2	1	0	0	1	1	1	1	0
854	53	2	0	1	0	0	4	5	2	4	3	3	6	5	2	0	1	0	1	1	1	1	1	1
855	53	2	0	0	1	0	1	4	3	2	3	1	3	1	3	1	1	1	1	0	2	1	4	0
856	54	0	1	2	0	0	0	2	3	2	0	2	3	1	2	2	1	0	0	0	1	1	6	1
857	38	3	1	2	1	1	1	1	3	2	3	1	1	4	2	1	1	1	0	1	1	1	1	1
858	52	1	0	1	0	0	4	4	2	4	1	2	3	3	2	1	1	0	1	1	2	1	6	1
859	51	2	0	1	0	0	4	1	2	3	3	1	2	5	1	0	0	1	1	1	2	1	2	0
860	58	1	1	2	0	0	3	4	1	3	2	1	6	1	2	0	1	1	0	1	1	0	0	1
861	57	0	1	0	0	1	0	5	1	3	3	4	4	2	2	1	0	1	0	0	2	0	4	0
862	50	0	1	2	0	1	2	3	2	4	0	2	6	2	2	1	1	1	0	1	1	1	2	0
863	54	0	0	2	1	0	5	3	2	3	0	1	5	5	3	2	1	0	0	1	1	1	2	1
864	56	3	1	2	1	0	4	6	2	4	1	1	1	1	2	0	1	1	1	0	2	0	2	1
865	42	3	1	1	1	0	1	3	2	4	3	1	6	2	3	0	0	1	0	1	2	0	5	1
866	51	1	1	2	1	0	0	3	1	3	3	2	5	5	1	0	1	0	0	0	1	1	0	1
867	67	2	1	0	0	0	5	3	2	2	0	3	4	4	3	2	1	1	1	0	2	1	0	1
868	67	2	0	0	0	1	0	4	2	2	1	3	5	1	3	1	0	0	0	0	1	1	4	0
869	53	2	0	1	0	0	2	3	3	3	1	2	5	3	2	1	0	0	1	1	1	1	5	1
870	49	1	0	2	0	0	4	2	1	2	3	3	2	2	3	0	1	0	0	1	1	1	4	0
871	50	2	1	1	1	1	0	1	2	1	0	4	3	5	3	1	1	1	1	0	2	0	6	1
872	62	1	0	0	0	0	3	4	3	3	0	3	6	2	2	1	1	1	1	0	2	1	0	0
873	59	3	1	2	1	1	4	6	3	4	1	3	1	1	3	0	1	0	0	0	1	1	3	0
874	53	1	1	2	1	1	5	4	3	2	2	4	5	5	2	2	1	1	1	1	1	1	3	0
875	61	2	1	2	0	1	5	1	1	2	2	4	6	2	3	2	1	0	0	0	2	0	4	0
876	49	1	0	0	0	1	2	5	3	1	2	4	1	2	2	0	1	0	0	0	1	1	6	1
877	60	3	1	0	1	1	0	1	3	1	0	3	6	2	1	0	0	0	1	1	1	1	2	1
878	49	1	1	2	0	0	1	3	1	4	2	2	5	2	2	2	1	1	1	1	2	0	3	0
879	56	2	0	2	0	0	1	3	2	2	1	2	3	1	2	1	1	1	0	1	1	0	6	0
880	66	0	0	2	1	0	5	4	3	1	0	3	5	2	1	1	0	1	1	1	2	0	5	0
881	45	2	0	0	1	0	4	1	2	4	2	3	3	2	3	2	1	0	0	1	1	1	5	0
882	48	2	0	1	1	0	0	3	1	1	3	2	4	2	2	2	0	0	1	0	1	0	0	0
883	41	2	0	2	1	0	2	4	2	4	2	2	6	3	3	1	1	0	1	1	2	1	2	0
884	40	3	0	1	1	0	2	3	1	4	0	2	1	3	3	0	0	0	1	1	2	1	6	0
885	49	0	0	1	0	0	4	4	3	4	3	3	6	3	3	0	1	1	0	0	2	0	6	0
886	39	2	0	2	1	1	0	3	1	3	1	3	1	2	2	0	0	0	1	0	1	0	1	1
887	44	2	0	0	1	1	4	4	1	4	3	3	4	1	1	0	1	0	1	1	2	1	5	0
888	48	1	0	1	1	1	2	3	2	1	3	1	6	4	3	1	0	0	1	1	1	1	6	1
889	55	2	0	1	1	0	2	3	3	4	2	1	3	3	3	0	1	1	1	0	2	0	4	0
890	69	2	1	2	1	0	3	2	2	3	3	2	1	2	2	0	1	0	1	0	2	1	2	0
891	56	0	1	1	1	0	3	2	1	1	1	4	5	1	1	2	1	1	1	0	1	1	4	1
892	57	1	0	0	0	1	2	6	1	1	3	2	3	3	3	0	0	1	1	0	1	1	3	0
893	57	1	0	1	1	1	0	2	1	1	3	1	4	3	3	0	0	0	1	1	1	1	2	0
894	59	2	1	2	1	1	3	5	2	2	3	3	1	2	2	2	1	0	0	0	1	1	6	1
895	50	0	1	1	1	0	2	5	1	4	3	4	2	5	1	0	1	0	0	0	2	1	5	0
896	41	0	0	0	0	1	2	3	1	3	0	2	3	2	3	1	0	1	0	0	1	0	0	1
897	56	0	1	0	0	1	3	6	1	1	1	1	1	5	1	2	0	1	0	1	2	0	4	1
898	52	1	1	2	1	1	2	3	3	2	2	4	3	5	1	2	1	1	0	1	1	1	3	0
899	59	0	0	1	0	0	2	6	2	4	2	3	2	1	3	0	0	1	0	0	2	1	6	0
900	50	1	1	0	0	1	1	2	1	3	1	4	3	3	1	1	1	0	0	0	1	0	4	0
901	64	0	1	1	0	0	2	5	2	4	1	2	3	5	2	0	0	1	0	0	1	0	1	0
902	46	2	0	1	0	0	2	4	1	2	0	3	5	1	1	1	0	0	0	0	2	1	0	0
903	68	0	1	0	1	1	0	6	3	3	1	2	6	4	1	1	0	1	0	1	2	1	0	0
904	64	2	1	1	1	1	3	2	1	4	3	2	1	4	1	0	1	0	0	1	2	1	0	1
905	62	2	0	1	1	1	5	1	1	1	1	2	5	3	2	2	0	1	0	0	1	0	6	0
906	37	3	0	2	0	0	4	3	2	2	1	1	6	1	2	0	1	1	1	1	2	1	1	1
907	61	0	1	0	0	0	3	4	2	3	2	1	6	1	2	2	0	0	1	1	2	1	5	1
908	52	2	1	1	0	0	4	5	1	3	0	1	1	1	3	2	0	1	0	0	1	1	0	1
909	40	2	0	1	1	0	5	5	2	2	2	1	1	5	1	2	0	1	0	1	2	1	3	1
910	65	2	1	2	0	0	3	4	1	1	0	3	5	4	1	1	0	1	1	1	1	0	3	0
911	51	0	1	0	0	0	2	6	2	3	0	4	3	4	3	1	1	0	1	0	2	0	0	1
912	68	1	1	1	1	0	1	3	3	1	1	1	6	3	3	2	1	1	1	1	1	1	0	0
913	38	2	0	1	0	0	0	2	1	2	0	2	1	2	3	1	0	1	1	1	2	1	1	1
914	58	2	1	0	1	1	0	1	2	3	1	3	5	5	1	2	0	1	1	0	2	0	2	1
915	60	3	1	0	1	0	4	5	2	1	0	1	3	2	2	2	1	0	1	1	1	1	2	0
916	63	3	1	1	0	1	2	6	2	2	1	1	1	4	2	0	1	0	0	0	2	1	6	0
917	58	0	1	0	1	0	2	5	3	2	2	1	6	1	3	0	0	1	1	0	2	0	0	1
918	51	1	1	0	0	0	5	6	3	2	3	1	1	4	2	2	1	1	1	1	2	1	4	0
919	44	3	1	0	1	1	1	1	2	3	1	1	3	5	2	1	1	0	0	0	1	0	2	1
920	65	3	0	1	0	0	0	3	3	1	1	2	2	2	1	1	0	0	1	0	1	0	2	1
921	50	3	0	1	0	0	5	4	1	1	0	3	6	2	1	0	0	1	1	0	2	1	5	1
922	51	1	0	2	0	1	1	2	1	2	2	2	2	3	2	2	1	1	0	1	1	1	3	0
923	41	0	1	0	1	1	2	5	3	4	0	3	1	5	2	0	0	0	1	1	1	1	4	1
924	55	2	1	2	0	1	5	5	2	3	3	4	1	2	3	1	0	0	1	1	2	0	5	1
925	56	2	0	1	1	0	3	1	3	2	1	1	6	3	3	1	0	0	1	1	2	0	5	0
926	36	3	1	2	1	0	5	3	1	4	1	1	2	1	1	0	1	1	0	0	2	0	6	0
927	57	0	0	0	1	0	5	6	3	1	2	4	1	2	2	2	1	1	0	0	1	1	4	0
928	66	3	1	1	1	0	4	1	2	4	0	3	1	2	2	0	1	0	1	0	2	0	5	0
929	52	0	1	2	1	1	1	1	3	1	1	2	1	5	3	2	0	1	0	0	2	1	4	1
930	47	2	0	2	1	1	0	6	1	4	0	1	3	5	3	1	1	0	0	1	2	0	3	0
931	39	0	0	2	0	1	4	6	2	2	3	4	2	3	3	0	0	0	1	0	1	1	4	0
932	64	0	1	2	1	0	2	5	3	3	1	3	6	5	3	0	1	0	1	1	2	0	0	0
933	40	0	0	2	1	0	4	1	3	3	2	2	4	5	2	1	1	1	1	1	2	1	0	1
934	62	2	1	2	1	0	0	1	1	2	3	1	3	3	3	2	0	0	1	1	2	0	3	0
935	55	2	0	2	1	0	1	5	2	4	1	4	3	1	1	0	0	0	1	0	1	0	1	0
936	56	2	0	1	0	1	4	1	1	2	1	4	5	1	1	0	1	0	1	0	1	0	1	0
937	52	1	1	0	1	1	4	5	3	1	0	1	5	2	2	1	1	0	0	1	2	0	1	0
938	38	2	1	1	0	0	3	1	3	2	3	1	4	3	1	2	1	0	0	0	1	1	3	0
939	59	2	0	0	1	1	3	4	2	1	3	4	1	4	2	1	0	0	0	1	2	1	0	1
940	63	1	1	2	1	1	1	5	3	1	1	4	4	4	1	2	0	0	0	1	2	0	5	0
941	53	3	0	1	0	0	1	6	1	2	0	2	4	1	1	2	0	0	0	0	1	0	4	1
942	45	2	1	2	0	1	4	1	1	1	3	3	4	5	1	1	1	0	1	0	1	1	6	0
943	46	0	0	1	1	1	3	6	2	1	3	1	1	5	1	0	0	1	0	1	1	0	2	0
944	62	0	0	2	0	0	3	5	3	2	1	3	5	4	1	2	1	0	0	1	2	1	5	1
945	58	3	0	1	1	0	2	4	2	4	0	1	1	3	3	1	1	0	0	1	2	1	6	0
946	58	2	0	0	1	1	1	2	3	1	1	2	6	4	3	0	0	0	0	0	1	0	3	1
947	64	2	0	1	0	1	4	4	1	1	0	3	5	3	1	2	1	0	1	0	1	0	0	1
948	53	1	1	2	0	1	1	2	2	2	0	1	3	2	3	1	0	1	1	1	1	0	2	1
949	47	1	0	1	1	1	1	1	3	3	3	4	6	5	3	2	1	1	1	1	2	1	0	1
950	51	1	0	2	1	1	2	6	1	4	1	3	1	4	2	0	1	0	0	0	2	1	2	0
951	57	0	0	0	0	1	4	5	2	3	3	1	1	3	1	0	1	0	0	0	2	1	5	0
952	63	0	0	0	0	0	1	5	1	3	0	3	3	1	3	2	0	1	0	0	1	0	1	0
953	56	0	1	1	0	1	3	4	3	3	0	1	5	1	3	2	0	0	0	1	1	0	2	0
954	48	0	0	2	0	1	0	4	1	3	3	4	5	2	3	2	1	0	0	1	2	1	1	1
955	67	0	0	0	1	0	5	5	2	2	0	4	6	5	2	0	1	0	1	1	2	1	5	0
956	37	2	0	1	0	1	2	2	3	1	3	4	2	3	2	1	0	0	0	0	1	0	0	0
957	48	2	1	1	0	0	2	2	3	3	3	3	2	5	2	2	1	1	1	0	1	1	5	0
958	52	3	1	2	0	0	4	1	3	4	2	4	2	4	3	1	0	1	1	1	1	1	0	0
959	38	0	1	2	1	0	5	3	3	4	2	2	4	5	3	0	1	0	1	1	1	1	4	1
960	46	0	1	1	0	0	1	6	2	3	0	2	5	1	3	2	1	0	1	1	2	1	6	0
961	52	3	1	0	1	1	1	6	2	2	1	1	3	4	3	0	0	1	1	0	1	1	6	1
962	43	3	0	2	0	0	1	6	3	4	2	3	6	1	3	2	1	0	1	0	2	1	5	0
963	53	0	0	0	0	0	4	1	1	4	0	4	1	1	1	1	0	1	1	0	2	1	4	0
964	53	3	1	2	1	1	4	2	3	2	0	2	4	4	2	0	0	1	0	0	2	1	4	0
965	37	0	1	2	1	1	2	5	1	3	3	2	3	1	1	0	0	1	0	1	1	1	1	1
966	37	0	0	0	1	0	5	1	2	2	2	3	2	5	3	1	0	0	0	1	2	0	4	0
967	43	3	0	0	1	1	2	4	2	4	0	3	3	5	2	0	1	1	1	0	2	1	2	0
968	41	0	1	2	1	1	2	3	3	3	2	4	1	2	3	0	1	0	1	0	1	1	5	1
969	61	0	0	1	0	0	5	6	3	4	3	1	6	2	3	0	0	0	1	0	2	0	4	0
970	48	3	0	0	0	0	0	2	2	3	2	4	2	5	3	0	0	1	0	0	1	1	1	1
971	54	1	0	0	0	1	5	5	1	4	0	1	2	5	3	0	1	1	1	1	2	1	2	1
972	60	3	1	0	1	1	5	6	1	1	2	2	1	1	2	1	0	1	0	0	2	1	6	0
973	62	0	0	2	1	0	1	2	3	2	0	3	5	3	3	2	0	0	0	1	2	0	0	0
974	67	1	1	0	0	1	0	5	3	3	0	3	2	1	3	1	1	1	0	0	2	1	2	0
975	67	0	0	0	0	0	2	3	2	1	0	2	5	2	1	1	0	0	1	0	1	0	3	1
976	69	2	1	1	0	1	3	5	3	4	2	3	6	2	2	2	0	0	1	1	2	1	4	1
977	55	3	1	2	1	1	3	1	1	2	1	1	2	3	2	0	0	0	0	0	2	0	2	1
978	66	0	1	1	0	0	2	1	1	1	1	4	4	3	3	2	1	0	0	0	1	1	3	1
979	69	2	0	2	1	1	0	3	2	3	1	2	3	4	1	0	1	0	0	1	2	0	2	1
980	59	2	1	0	1	0	0	1	3	4	0	1	6	3	1	0	1	0	1	1	1	1	1	1
981	49	3	0	0	1	0	2	6	3	4	1	2	1	4	2	1	1	1	0	1	1	0	3	0
982	47	3	0	0	1	0	4	3	1	1	0	4	4	2	2	2	0	0	0	0	2	1	4	0
983	63	1	1	1	0	1	3	2	3	3	2	2	2	3	2	2	1	0	1	1	2	1	1	1
984	69	3	0	2	0	1	0	5	3	4	0	1	2	3	1	0	0	0	0	0	2	0	6	1
985	42	0	1	0	1	0	4	5	2	4	0	4	4	5	3	0	1	1	0	1	2	0	5	1
986	67	3	1	2	1	0	4	5	1	2	0	2	6	4	3	0	1	1	0	0	1	1	4	1
987	59	3	0	0	1	1	3	5	2	4	0	4	5	3	1	1	1	0	1	0	1	1	0	1
988	37	1	1	1	1	0	1	3	1	3	2	4	3	3	1	1	1	1	1	0	2	1	6	0
989	65	1	1	1	0	1	2	5	3	1	3	4	5	2	1	2	1	0	0	0	1	0	4	0
990	37	3	0	2	0	0	1	2	2	3	3	3	2	5	3	1	1	0	1	1	1	1	5	1
991	62	0	0	0	0	0	3	1	2	4	0	4	5	5	3	0	1	1	1	0	1	1	5	0
992	36	2	1	2	1	0	2	2	1	2	3	4	5	1	3	1	1	1	1	1	2	1	5	0
993	59	1	1	0	1	0	2	6	1	3	0	3	2	5	2	1	1	0	1	0	2	0	2	0
994	53	3	0	1	0	1	5	5	2	4	2	3	3	2	1	2	0	1	0	1	2	0	2	0
995	39	2	0	1	0	0	1	3	1	3	0	2	1	2	2	0	1	0	1	0	1	1	2	1
996	56	1	1	1	0	1	4	5	2	3	1	3	1	5	2	1	0	0	1	0	2	1	5	1
997	68	0	1	1	1	1	2	3	1	1	1	4	6	4	2	2	1	1	0	0	2	1	0	0
998	48	1	0	0	1	1	2	2	3	1	1	2	1	2	2	1	0	0	0	1	1	0	3	0
999	44	1	0	2	1	1	3	2	3	1	2	3	6	2	3	2	0	0	0	1	2	0	2	0
1000	69	2	1	0	1	1	5	6	2	2	2	1	3	4	1	2	1	1	1	0	1	1	6	1
1001	67	3	0	0	0	1	5	3	1	3	3	4	6	3	1	2	0	1	0	0	1	0	0	1
1002	51	1	1	2	1	1	1	4	3	4	1	2	3	5	2	2	1	0	0	1	1	1	6	0
1003	45	2	0	1	0	1	5	6	3	2	0	2	2	1	3	0	0	1	0	1	2	1	3	1
1004	41	2	1	2	1	0	3	3	3	4	2	3	6	4	3	1	0	1	0	1	1	1	4	1
1005	53	0	1	0	1	1	1	1	3	4	1	1	1	1	3	0	0	1	0	0	1	1	2	1
1006	62	1	1	2	1	0	4	6	1	4	2	3	3	5	3	0	0	0	0	0	2	0	2	0
1007	60	3	1	0	1	1	3	1	2	2	0	2	5	3	3	2	0	0	1	0	2	0	0	0
1008	59	0	1	2	1	1	2	6	2	4	1	4	4	4	1	2	1	1	1	0	2	0	2	1
1009	69	0	1	0	1	1	0	1	1	1	1	1	1	3	2	2	0	1	1	1	1	1	4	0
1010	45	2	0	1	1	1	2	4	2	4	2	4	3	4	2	1	0	1	0	1	2	1	2	0
1011	65	2	0	2	1	0	3	4	3	3	0	4	1	2	2	0	1	1	1	1	1	1	4	0
1012	57	3	0	2	1	0	2	6	1	2	1	3	2	3	1	1	1	1	0	0	1	1	5	0
1013	55	0	0	1	0	0	1	4	3	3	3	2	1	1	2	0	1	0	0	0	1	1	2	0
1014	44	0	0	2	0	0	2	1	2	2	1	2	5	2	3	2	1	1	1	0	1	1	3	0
1015	63	1	1	0	1	0	1	2	1	3	1	1	1	5	1	0	1	1	1	0	1	0	6	1
1016	50	2	0	0	0	0	1	6	2	2	1	3	4	3	3	1	0	1	0	0	1	1	5	0
1017	45	3	1	2	0	1	2	2	3	2	1	1	2	2	1	0	1	1	0	1	1	1	4	0
1018	38	0	0	2	1	0	3	1	2	3	3	2	6	5	3	2	1	1	0	0	2	1	5	0
1019	42	2	1	0	1	0	5	2	1	3	1	3	4	3	1	1	1	1	1	1	2	0	1	1
1020	54	3	0	1	0	1	0	2	1	2	2	1	4	5	1	1	1	0	1	0	2	1	3	0
1021	48	3	0	0	0	0	0	2	3	2	3	2	4	2	1	0	0	0	1	0	1	1	0	0
1022	67	0	0	0	1	0	2	6	3	4	3	1	6	3	3	1	0	1	1	0	2	1	1	1
1023	53	3	1	1	1	1	1	1	1	4	1	4	4	3	1	2	1	1	1	0	2	1	1	1
1024	42	3	0	2	1	0	1	6	3	4	2	3	5	1	3	2	0	0	1	0	2	0	4	0
1025	69	0	1	1	1	0	4	3	1	3	1	4	2	1	1	0	1	1	1	1	1	0	2	1
1026	63	2	1	2	1	1	0	6	2	3	0	2	3	5	2	1	1	1	1	0	2	0	3	1
1027	59	1	1	2	0	1	5	1	1	2	1	4	4	2	2	2	0	1	1	1	1	1	6	0
1028	41	0	0	2	1	0	2	6	2	3	2	1	3	3	1	2	0	1	0	1	2	0	5	1
1029	68	2	1	0	1	1	2	6	2	4	3	3	5	4	2	1	1	0	1	0	2	0	1	0
1030	52	1	0	1	1	1	5	3	1	1	1	1	1	5	1	0	1	0	1	0	1	1	1	1
1031	38	1	0	1	1	0	1	2	3	3	2	3	1	4	3	0	1	1	1	0	1	0	5	1
1032	60	1	0	0	0	1	3	3	2	2	1	3	6	4	3	0	0	1	1	0	2	0	1	0
1033	55	2	0	1	1	1	4	1	3	4	1	2	5	3	3	1	0	0	0	1	1	0	0	1
1034	64	2	0	0	0	0	4	4	3	1	1	2	1	3	3	0	1	0	0	1	1	0	4	1
1035	58	1	0	1	1	0	5	3	3	1	2	3	5	2	3	2	0	0	1	0	2	0	5	1
1036	47	2	0	0	0	1	1	2	1	4	3	3	1	5	2	2	1	1	0	0	2	1	2	0
1037	57	2	1	2	0	1	5	1	1	2	3	1	3	4	2	2	0	0	0	1	2	0	0	0
1038	60	3	1	2	1	1	1	4	1	4	3	1	1	1	3	1	1	1	1	1	2	0	0	1
1039	66	3	1	2	0	1	1	3	2	4	1	2	2	2	2	0	0	0	1	1	1	0	1	0
1040	55	3	1	2	1	0	0	2	2	4	3	4	1	4	3	1	0	0	0	1	1	1	5	0
1041	60	1	0	1	0	0	0	6	1	3	1	2	5	5	3	0	1	1	0	0	2	0	5	1
1042	40	2	1	0	1	1	0	1	1	1	2	3	2	4	3	1	1	1	1	1	2	0	1	0
1043	55	2	0	1	0	0	1	1	2	3	0	2	3	3	3	0	0	0	0	0	2	0	0	1
1044	47	0	0	1	1	0	5	2	3	3	1	4	6	5	2	2	1	1	1	0	1	0	2	1
1045	53	0	1	1	1	1	0	4	1	4	0	1	2	3	3	2	0	0	0	0	1	0	3	0
1046	55	2	1	0	0	0	4	2	2	3	2	2	3	3	3	1	0	1	0	0	1	1	6	1
1047	38	1	1	2	1	1	1	3	2	1	2	1	6	5	1	1	0	0	1	1	2	0	6	1
1048	59	0	1	2	0	1	0	5	2	3	0	4	6	5	2	0	1	1	1	1	2	1	4	0
1049	38	2	1	1	1	0	0	3	3	2	3	2	1	5	1	1	1	1	0	0	1	0	2	1
1050	49	2	1	0	0	1	1	3	1	1	1	3	5	2	2	0	0	0	1	1	1	1	5	0
1051	61	3	0	0	1	1	4	5	3	3	3	3	3	4	2	2	1	0	1	0	1	0	4	1
1052	51	3	1	1	1	0	2	4	2	4	2	2	5	2	3	1	1	0	1	0	1	0	0	1
1053	57	1	0	1	1	1	2	6	3	2	2	3	4	4	3	2	1	0	1	0	2	0	6	0
1054	58	3	0	1	0	1	2	5	2	2	2	1	1	3	2	0	0	0	0	0	1	0	5	0
1055	50	1	1	1	0	1	5	1	2	1	1	1	4	4	3	2	0	0	1	0	1	1	5	0
1056	39	2	0	1	1	0	0	3	1	1	0	1	6	1	2	1	1	0	0	0	1	1	2	1
1057	51	3	0	0	0	1	2	6	3	1	0	3	2	1	1	2	0	1	0	1	2	0	5	0
1058	37	0	0	0	1	1	3	1	1	4	2	3	1	5	2	1	0	1	1	0	2	1	0	1
1059	38	3	0	1	1	1	2	5	3	2	2	1	5	2	3	0	0	1	0	1	1	0	1	0
1060	61	2	0	0	1	1	1	3	2	4	2	3	2	1	3	2	1	1	0	0	1	1	2	1
1061	40	0	1	1	0	0	3	2	1	3	0	1	5	2	2	0	1	0	1	0	1	0	2	1
1062	63	0	1	0	1	0	4	4	2	4	3	1	6	5	1	2	0	1	0	1	2	1	3	1
1063	62	0	1	2	1	1	5	3	3	4	0	4	3	2	2	1	1	0	1	1	1	1	2	0
1064	63	2	0	0	1	0	0	4	1	2	1	2	2	1	2	0	0	1	1	0	2	1	3	1
1065	55	0	1	0	0	0	4	6	2	4	1	2	5	3	3	0	1	1	1	1	2	0	4	1
1066	65	3	1	0	1	1	4	5	1	4	1	4	2	1	2	0	0	1	0	0	1	0	6	0
1067	40	0	1	1	1	1	0	3	1	4	2	2	1	3	2	1	1	0	0	0	2	1	6	0
1068	69	2	1	0	1	0	3	5	3	1	1	3	3	3	1	1	1	0	1	0	2	0	1	1
1069	36	3	0	2	0	0	5	4	2	3	1	4	6	2	2	0	1	0	0	1	2	0	1	1
1070	64	1	1	2	1	1	2	2	3	3	3	4	2	5	2	0	1	1	1	1	1	1	6	0
1071	67	3	1	1	1	0	5	2	2	4	0	2	1	5	3	1	0	0	1	0	1	0	6	0
1072	43	2	1	2	1	1	5	2	2	1	3	1	6	3	2	0	0	0	1	0	1	1	6	1
1073	53	3	1	1	0	1	2	4	3	4	1	3	6	5	3	0	0	1	0	1	1	1	6	0
1074	51	3	1	0	0	0	5	3	3	1	3	1	5	2	3	0	1	0	1	1	1	0	1	1
1075	44	0	0	2	1	0	5	6	3	4	2	4	4	2	3	2	1	0	0	1	1	1	1	0
1076	60	1	1	0	0	1	4	6	2	1	0	4	2	4	3	1	0	0	0	1	2	1	1	1
1077	53	0	0	2	1	1	1	6	1	1	2	3	5	3	2	0	1	0	1	0	1	1	5	1
1078	62	1	0	0	0	0	5	4	1	2	0	2	6	1	1	2	0	0	1	1	1	1	6	0
1079	44	0	1	2	1	1	0	6	3	4	2	3	4	4	2	1	0	1	0	0	1	0	4	0
1080	48	3	0	0	0	1	2	2	2	1	2	1	6	2	2	1	0	0	0	1	2	1	5	1
1081	39	0	1	2	0	1	4	6	2	4	3	4	3	3	1	1	0	1	1	1	1	1	5	0
1082	44	2	1	1	0	1	1	3	2	4	0	1	5	4	1	2	0	0	0	1	2	0	1	1
1083	66	1	1	0	1	0	4	6	2	3	2	1	6	2	2	2	1	0	1	1	1	1	6	1
1084	51	0	0	1	1	1	4	2	3	4	1	4	2	1	1	0	0	1	0	0	1	1	6	1
1085	41	3	0	2	1	1	4	4	2	2	3	3	5	1	3	0	0	1	1	0	1	1	4	0
1086	36	0	1	2	0	0	3	4	2	3	2	3	5	3	1	2	0	1	0	0	2	1	3	0
1087	53	3	1	1	0	1	0	6	3	2	3	2	1	3	3	2	1	0	0	1	1	0	5	0
1088	57	1	0	1	0	1	1	6	2	1	2	3	2	4	3	1	0	1	0	0	2	1	1	0
1089	52	3	0	2	0	0	1	1	3	3	0	1	1	5	1	0	0	1	1	0	1	0	6	1
1090	44	1	0	1	0	0	3	3	1	1	2	1	6	1	3	2	1	1	1	0	1	0	5	0
1091	57	3	0	2	1	1	2	6	1	2	1	1	2	3	2	0	0	0	0	1	2	0	0	1
1092	42	2	0	1	0	0	0	1	2	1	1	2	4	3	2	0	1	1	1	1	2	1	2	0
1093	50	3	0	1	0	1	2	4	2	2	2	2	2	2	2	2	1	1	0	0	1	0	1	0
1094	47	3	0	0	0	0	3	1	2	1	2	3	3	1	1	2	0	0	1	0	1	1	2	1
1095	39	2	1	2	0	0	1	6	3	4	3	2	6	3	3	0	1	0	0	1	1	1	6	1
1096	37	3	0	2	0	0	0	6	3	1	2	2	5	4	3	2	1	1	1	1	1	1	1	1
1097	64	2	0	1	0	1	4	1	1	4	3	2	6	4	3	0	0	0	0	1	1	1	5	1
1098	46	0	1	1	1	1	4	2	3	1	0	1	1	5	3	1	0	0	1	0	1	0	5	0
1099	65	2	1	2	0	0	0	5	2	2	0	3	2	4	3	0	1	0	1	0	1	1	2	1
1100	68	3	0	2	1	1	5	5	2	4	1	2	5	3	3	2	0	1	0	1	1	0	4	1
1101	68	0	1	0	0	0	4	3	2	3	2	1	2	5	2	0	0	0	0	1	2	0	6	1
1102	65	2	1	1	1	0	1	1	3	2	3	4	3	3	3	0	1	0	0	1	2	0	5	1
1103	64	0	0	0	0	0	5	2	1	2	2	1	4	4	3	0	0	1	1	1	2	1	4	1
1104	43	1	0	0	1	0	2	4	2	4	1	4	6	3	2	2	0	0	1	0	2	1	1	1
1105	59	3	1	1	1	0	0	6	3	4	0	1	5	5	3	1	1	0	1	0	2	0	4	1
1106	49	3	1	1	1	0	2	5	1	4	3	1	4	1	2	0	1	1	0	1	2	0	4	0
1107	41	2	1	0	0	1	4	5	2	4	0	3	5	3	1	1	1	0	1	0	2	1	3	0
1108	65	0	0	0	0	1	1	5	1	3	0	3	6	5	1	0	1	1	0	1	2	1	2	0
1109	68	3	1	1	0	0	0	4	2	3	2	4	1	5	2	2	1	1	0	0	2	1	6	1
1110	40	1	0	0	0	1	4	2	1	3	2	2	5	1	3	2	0	1	0	1	2	1	3	0
1111	58	2	0	2	0	0	0	6	3	4	0	1	2	3	3	1	0	1	0	0	2	1	0	1
1112	37	0	0	1	1	1	1	4	2	3	1	4	1	5	2	1	0	0	0	0	1	0	3	0
1113	49	0	1	0	0	1	4	6	1	4	3	1	2	3	2	2	1	1	0	1	1	1	0	0
1114	38	2	1	2	0	0	0	5	2	4	3	2	6	2	1	0	1	0	1	0	2	0	0	1
1115	57	0	1	0	1	0	5	5	3	1	3	4	1	3	3	2	1	1	0	0	2	1	0	1
1116	56	2	1	0	1	0	5	3	2	3	1	3	6	1	2	0	0	1	1	0	2	1	2	0
1117	66	3	1	0	1	0	2	1	3	4	3	1	1	1	1	0	0	1	1	1	1	1	0	1
1118	64	0	0	2	1	0	1	6	3	3	2	3	5	4	2	0	0	1	0	0	2	0	5	1
1119	68	1	1	1	1	0	3	5	3	2	2	3	5	5	1	2	0	0	0	0	2	1	3	0
1120	59	0	0	0	1	0	3	5	2	3	2	1	3	4	1	2	1	1	0	0	2	0	6	0
1121	39	3	1	1	0	0	3	4	3	2	2	1	1	3	3	0	0	1	0	0	1	0	2	1
1122	42	2	1	0	1	1	1	2	1	3	3	3	1	2	2	2	1	1	1	1	1	1	4	0
1123	47	3	0	0	1	1	4	1	1	4	0	2	1	5	3	2	0	1	1	0	2	0	6	0
1124	65	1	0	1	1	0	0	6	1	3	2	1	3	3	1	2	1	0	1	0	2	1	0	0
1125	36	3	1	0	0	0	2	1	2	1	0	4	2	2	2	0	0	1	1	1	2	1	4	1
1126	66	2	1	2	0	1	3	1	2	2	1	2	4	5	2	1	1	0	1	0	1	1	0	0
1127	43	3	1	0	0	0	1	6	3	3	3	4	4	2	3	1	0	0	0	1	1	1	2	1
1128	38	0	1	1	0	1	5	6	3	4	0	3	6	2	2	1	0	1	1	0	1	1	1	1
1129	62	3	0	0	1	1	0	6	2	2	1	1	2	5	2	2	0	1	1	1	1	1	2	1
1130	50	3	1	0	1	1	1	3	1	4	0	3	4	2	3	0	1	1	1	1	2	0	5	0
1131	52	3	0	0	0	0	2	1	1	4	2	3	3	5	2	2	0	1	0	1	2	0	1	1
1132	37	1	0	2	0	0	2	6	3	1	0	1	3	4	1	1	1	1	0	0	1	0	6	1
1133	62	1	1	0	1	1	4	5	3	4	2	4	3	3	2	0	1	1	0	0	1	0	5	1
1134	65	1	1	1	0	1	5	6	2	3	2	3	1	2	3	2	0	1	0	0	1	1	1	1
1135	43	1	0	2	0	1	1	3	3	3	0	4	3	1	2	2	1	1	0	0	1	0	0	1
1136	39	2	1	2	1	0	4	4	2	1	2	4	3	5	3	2	1	1	0	0	2	0	0	1
1137	37	1	1	0	0	1	0	3	1	3	1	4	6	1	1	0	0	0	1	1	2	1	6	0
1138	58	3	0	1	1	1	1	5	3	2	3	4	2	1	2	0	0	0	1	0	2	0	5	1
1139	36	2	0	1	0	1	4	2	3	3	2	2	5	4	3	1	1	1	0	0	1	0	5	1
1140	44	0	0	2	0	0	0	4	1	4	2	2	1	1	3	2	0	1	0	0	1	1	1	1
1141	49	1	1	2	1	0	3	6	2	3	2	1	6	4	1	0	1	0	1	1	1	0	3	0
1142	57	2	0	2	1	1	3	6	2	2	2	2	5	4	2	2	1	1	0	0	2	0	2	1
1143	62	0	0	1	0	1	5	5	3	4	1	1	1	3	2	2	0	0	0	0	1	0	3	1
1144	53	1	1	1	1	0	3	4	2	2	1	2	4	3	3	1	1	0	1	0	1	0	3	1
1145	52	0	0	2	1	0	4	5	3	3	0	4	6	4	1	0	1	0	1	0	2	1	2	0
1146	66	0	1	0	0	0	3	5	3	1	3	2	2	2	2	0	0	1	0	0	2	1	6	1
1147	41	0	0	1	0	1	2	1	2	4	1	2	6	1	3	1	1	0	0	1	2	0	3	1
1148	69	1	1	0	0	0	0	4	1	2	1	4	3	1	2	0	0	1	1	0	1	0	4	0
1149	54	0	1	1	0	1	5	5	3	1	1	3	5	3	3	0	1	1	1	1	1	0	2	0
1150	64	1	1	0	1	1	1	4	2	4	3	4	5	4	2	1	0	1	0	0	1	1	3	1
1151	40	2	1	0	1	1	5	3	3	3	1	3	4	5	1	1	1	1	1	0	2	0	0	1
1152	67	1	1	1	0	1	2	1	1	4	3	2	5	3	3	2	1	0	1	1	1	1	0	1
1153	44	3	0	2	0	0	4	3	1	1	2	3	1	2	2	0	0	1	1	0	1	0	1	1
1154	61	0	0	2	1	0	5	6	3	4	3	1	1	4	1	2	1	0	0	0	2	1	5	1
1155	54	3	1	1	1	1	4	5	2	3	0	3	1	1	1	1	1	1	1	1	1	0	6	1
1156	50	1	0	1	1	0	4	5	3	1	3	1	3	5	2	2	1	1	1	1	2	0	3	0
1157	60	2	1	0	1	0	1	5	1	1	3	3	3	5	2	1	0	0	0	1	1	1	0	0
1158	41	3	1	2	0	1	3	6	1	2	2	3	1	1	3	0	1	0	1	0	1	1	6	1
1159	54	2	0	1	1	0	4	2	3	4	2	4	1	2	3	0	0	1	1	0	2	1	3	1
1160	42	0	0	2	1	0	2	1	1	2	3	2	3	2	2	1	1	1	0	0	1	1	2	0
1161	38	2	0	2	0	0	3	2	3	1	2	1	6	5	2	1	0	0	1	0	2	1	0	0
1162	39	2	0	0	1	0	1	1	3	2	1	2	2	2	2	0	1	1	1	1	2	0	6	1
1163	42	2	1	0	1	1	1	1	3	2	1	2	2	1	1	0	1	1	1	0	2	0	5	1
1164	50	0	0	0	0	1	0	5	2	4	3	2	6	4	1	0	1	0	1	1	2	0	3	1
1165	55	0	0	0	0	0	5	3	3	3	3	2	5	3	3	2	1	0	1	0	2	1	1	1
1166	47	2	1	2	1	1	2	4	1	3	0	3	4	2	2	2	0	1	0	1	2	0	1	0
1167	44	3	0	1	1	0	5	6	3	3	1	2	4	5	1	2	0	0	1	1	2	1	0	1
1168	57	1	0	0	0	1	5	6	3	2	1	1	3	4	3	0	0	0	1	1	1	1	3	0
1169	64	3	0	1	0	1	2	2	3	4	2	3	4	4	1	1	1	0	0	1	1	1	6	1
1170	53	2	0	2	0	1	3	6	3	2	0	3	5	3	3	2	0	1	0	0	1	1	2	1
1171	67	0	0	1	0	1	0	1	3	3	1	2	5	2	3	0	0	1	1	1	2	1	0	0
1172	62	0	1	2	1	1	4	2	3	2	0	3	5	5	1	2	0	1	1	0	2	1	0	1
1173	50	0	0	2	1	0	4	1	3	1	0	4	5	1	1	2	0	1	0	0	1	0	3	0
1174	68	1	0	0	0	1	4	6	1	1	1	1	3	2	1	2	0	0	0	1	1	1	6	0
1175	47	0	1	2	0	1	4	2	3	1	3	3	3	3	2	0	1	0	1	1	2	0	2	0
1176	49	3	1	1	1	0	3	2	1	3	2	1	1	4	2	0	0	1	1	0	2	1	5	1
1177	45	0	1	2	1	0	0	6	2	2	0	1	6	5	3	2	1	0	0	0	1	0	6	0
1178	36	3	1	2	1	1	3	4	1	2	1	4	6	3	3	2	0	1	0	1	2	0	6	0
1179	62	3	0	0	1	1	0	6	3	3	1	3	3	3	3	0	1	1	0	0	2	0	2	0
1180	54	2	0	2	1	0	2	4	3	4	2	2	3	5	2	1	0	1	1	1	2	0	0	1
1181	47	3	0	2	1	1	3	2	3	1	2	4	3	1	2	0	0	1	0	0	1	0	5	0
1182	55	3	1	2	1	1	5	3	1	1	1	2	1	4	3	1	1	0	1	0	2	1	3	0
1183	58	0	0	2	0	0	3	5	3	2	0	3	1	3	2	1	0	1	1	0	1	1	3	1
1184	65	3	0	0	1	0	1	4	3	3	0	3	6	5	1	1	1	1	0	0	2	0	3	1
1185	68	0	1	1	1	0	3	2	3	2	2	4	2	5	2	0	0	0	1	1	2	1	4	1
1186	43	3	0	2	1	0	5	4	3	2	0	2	4	4	1	1	0	0	0	0	2	0	3	0
1187	46	3	1	0	1	1	3	4	2	2	1	4	5	1	1	1	1	1	0	0	2	1	2	0
1188	50	2	0	0	1	0	0	6	3	1	3	3	2	5	2	0	0	0	1	0	1	1	5	1
1189	52	0	1	1	0	0	2	5	1	2	1	4	2	3	3	2	1	1	0	0	1	0	3	0
1190	58	1	0	1	0	0	5	2	1	1	3	1	1	4	1	1	0	0	1	0	1	1	6	0
1191	45	3	1	1	1	1	4	2	1	2	3	4	5	4	1	2	0	1	1	1	1	0	0	0
1192	58	3	1	2	0	0	4	6	2	4	0	2	1	5	1	1	1	1	0	1	2	0	3	1
1193	69	3	1	1	1	1	5	1	2	1	3	1	1	3	3	1	1	0	1	1	2	1	6	0
1194	57	0	1	0	0	0	4	3	3	3	1	1	1	3	2	0	0	1	1	1	1	1	2	0
1195	55	2	1	2	0	0	0	5	3	1	0	4	4	4	2	0	1	0	0	0	1	1	2	0
1196	37	1	0	0	0	1	0	1	3	4	3	3	4	1	1	2	1	1	1	0	2	1	6	0
1197	41	2	0	2	0	0	2	4	3	2	2	3	4	4	2	0	1	0	1	1	2	0	6	0
1198	45	3	0	0	0	1	4	4	1	4	2	1	4	3	1	0	1	1	0	0	2	1	4	1
1199	54	1	1	2	0	1	4	2	3	1	1	3	6	4	2	1	0	1	1	1	1	0	4	1
1200	63	2	1	1	1	1	0	6	1	2	1	2	1	1	1	0	1	1	0	1	2	1	0	1
1201	40	0	0	1	1	0	1	5	3	1	0	4	6	4	3	1	1	1	1	0	1	1	2	0
1202	59	3	1	2	0	0	2	2	1	4	0	3	1	4	2	1	0	1	0	1	2	1	4	0
1203	44	1	1	1	1	1	3	4	1	2	1	3	1	5	3	1	1	0	0	0	1	1	3	0
1204	65	3	0	0	1	0	0	2	2	3	3	2	3	4	1	0	1	1	0	0	2	1	4	0
1205	45	1	0	1	0	1	4	2	3	2	3	3	3	5	2	1	0	1	1	1	2	1	1	0
1206	36	1	0	1	1	0	4	3	2	1	2	2	3	2	1	2	1	1	0	0	1	0	0	1
1207	65	3	1	2	1	0	4	6	3	1	3	4	6	3	3	0	1	1	1	1	1	0	5	0
1208	39	2	0	1	1	1	5	4	1	3	3	1	5	1	1	2	0	1	1	0	1	1	5	0
1209	68	2	0	1	0	1	2	5	1	3	0	3	4	3	2	2	0	1	1	1	2	1	0	1
1210	53	1	0	1	1	1	5	5	3	4	1	1	5	3	3	0	1	0	1	1	2	0	5	1
1211	59	2	1	0	1	0	4	6	1	3	3	3	5	5	3	0	1	1	0	0	1	0	0	1
1212	64	3	1	1	1	1	1	5	3	4	2	1	2	3	2	0	1	1	0	0	2	0	4	0
1213	51	3	0	0	0	1	0	4	3	3	0	4	1	2	3	0	1	1	1	0	1	0	0	1
1214	65	2	1	1	0	0	1	5	2	2	0	1	2	2	2	2	1	1	0	1	2	0	1	0
1215	45	1	1	0	0	0	4	5	2	3	2	3	2	4	3	2	0	0	0	0	2	1	0	1
1216	51	1	1	1	1	0	4	5	3	2	3	3	2	1	3	1	0	0	1	1	1	0	4	0
1217	42	3	0	1	0	1	4	5	2	2	3	4	6	1	1	0	1	1	1	0	1	1	4	0
1218	49	3	0	2	1	1	3	1	1	2	2	2	4	2	1	0	0	1	1	1	1	1	0	1
1219	69	1	0	0	1	1	5	3	3	4	0	4	3	1	2	1	1	1	1	1	1	1	6	1
1220	37	3	1	2	0	1	1	6	3	3	3	4	4	5	2	1	0	0	0	1	1	1	2	1
1221	48	3	1	1	1	1	5	4	1	4	3	4	4	5	3	2	1	0	0	1	1	0	0	0
1222	49	3	1	2	1	0	2	3	3	1	0	1	4	2	1	1	0	0	0	0	2	1	3	0
1223	45	3	0	2	1	0	4	4	1	1	2	2	6	5	3	1	0	0	0	0	1	0	5	0
1224	49	1	0	2	0	0	2	2	1	1	3	1	2	5	3	1	0	0	0	0	2	1	5	0
1225	40	1	0	2	1	1	0	6	1	3	3	1	4	5	1	0	0	1	0	0	2	0	1	0
1226	52	3	1	2	0	0	5	4	3	4	1	1	2	2	1	1	1	0	0	1	2	1	1	1
1227	60	3	1	1	0	0	5	1	2	3	3	2	1	3	2	2	0	0	0	0	1	1	0	1
1228	62	1	0	1	1	1	0	3	1	1	1	2	4	5	3	0	0	0	1	0	2	0	5	1
1229	60	1	0	2	1	1	4	5	3	2	3	2	3	1	1	0	0	1	1	0	2	0	4	0
1230	58	0	1	0	1	0	2	2	1	1	2	3	5	3	3	1	1	1	0	1	1	0	2	0
1231	54	1	0	2	0	1	5	3	1	1	0	4	5	3	1	2	0	1	0	0	2	0	4	1
1232	39	3	0	0	0	1	0	6	3	3	2	1	4	4	2	2	1	1	0	1	1	1	6	1
1233	59	0	1	1	0	0	5	2	3	3	1	4	5	3	1	1	1	0	1	1	2	0	6	1
1234	57	3	0	0	1	0	2	3	2	1	3	1	1	1	2	0	1	0	1	0	1	1	0	1
1235	51	2	1	2	1	1	4	6	1	2	0	2	1	4	2	0	1	0	1	0	1	0	5	0
1236	41	1	1	1	1	1	4	5	1	1	0	4	2	1	2	1	1	1	1	1	2	1	4	0
1237	52	2	1	2	1	0	0	5	3	1	3	4	2	5	1	0	0	0	0	1	2	1	2	1
1238	48	3	0	2	0	1	1	6	1	4	0	3	4	4	3	0	0	1	0	0	1	0	2	0
1239	39	3	0	1	1	1	1	4	3	4	0	4	6	5	3	2	1	0	1	0	1	1	2	1
1240	37	1	0	1	1	1	0	1	3	4	2	3	5	3	2	1	0	1	1	1	2	0	1	1
1241	42	0	1	1	0	1	4	1	2	3	1	2	4	1	3	0	0	0	0	1	1	1	1	1
1242	52	2	1	0	0	0	4	6	2	3	2	3	6	4	2	0	1	1	0	0	2	0	2	0
1243	45	2	0	2	1	1	1	1	3	4	0	2	5	4	2	2	1	1	1	0	1	1	4	1
1244	58	2	0	0	0	0	3	6	1	2	3	1	4	2	1	2	1	1	0	1	1	1	1	1
1245	50	2	0	0	1	1	4	4	3	3	1	4	4	1	3	2	1	1	0	1	1	1	2	0
1246	48	2	0	2	1	0	3	5	2	2	1	2	2	3	1	0	1	1	0	1	1	0	1	1
1247	49	2	0	1	1	0	5	2	2	1	3	2	1	3	1	0	1	0	0	1	2	1	2	1
1248	66	3	0	2	1	1	2	2	2	2	0	2	5	1	1	1	0	1	1	1	2	0	2	1
1249	54	3	0	0	0	0	5	1	3	2	1	3	4	3	2	2	1	0	1	1	1	0	2	1
1250	37	0	1	2	1	1	0	6	1	2	1	1	4	2	3	1	0	1	1	0	1	0	5	1
1251	41	3	0	1	0	0	2	2	2	4	2	4	1	5	3	2	1	1	1	1	2	0	5	0
1252	68	0	1	0	0	1	1	3	2	4	0	3	3	1	1	0	0	0	0	0	2	0	6	1
1253	50	2	1	2	1	1	2	5	1	3	0	2	3	3	3	2	1	0	1	1	2	1	3	0
1254	66	3	1	1	1	1	2	6	2	4	3	2	5	4	1	0	1	0	1	0	1	0	5	1
1255	39	2	0	1	1	0	2	2	3	4	2	2	5	3	1	1	1	0	0	0	1	1	0	1
1256	68	3	1	2	0	1	4	2	3	3	3	3	4	5	3	1	1	0	1	0	1	1	1	0
1257	58	3	1	1	0	0	0	6	1	1	0	3	4	1	3	0	0	1	0	1	1	0	2	0
1258	67	2	0	2	1	0	1	4	1	1	1	4	1	3	1	1	1	1	0	1	1	1	0	1
1259	58	1	0	1	0	0	2	1	1	3	3	3	4	5	3	1	0	0	1	1	1	1	0	1
1260	36	2	0	2	0	0	4	3	3	3	2	4	3	3	3	1	1	1	1	1	1	0	2	0
1261	57	2	1	2	0	1	5	4	1	4	0	4	4	1	3	2	1	0	0	1	2	0	3	0
1262	48	2	1	2	1	0	5	3	3	2	3	3	4	2	1	1	0	1	0	0	2	1	1	0
1263	57	0	0	0	1	0	2	2	1	2	1	2	2	2	2	1	0	1	0	1	1	1	1	0
1264	66	0	0	2	0	1	1	2	1	2	2	3	5	3	3	0	1	0	1	0	2	1	6	1
1265	47	2	0	1	1	1	0	2	1	3	1	4	3	4	2	2	0	1	0	0	2	1	6	0
1266	37	1	1	2	0	1	5	5	3	2	2	4	2	1	1	2	0	0	0	1	1	1	4	0
1267	64	2	0	0	1	0	2	4	2	4	1	1	2	5	1	0	0	1	1	0	2	0	2	1
1268	44	1	1	0	0	1	0	6	1	4	0	4	1	5	3	2	1	1	0	1	2	0	1	0
1269	48	3	0	2	0	0	1	3	3	3	0	4	4	2	3	1	1	1	1	1	1	0	3	1
1270	65	1	0	2	0	1	5	6	1	2	1	1	6	3	1	1	0	0	0	0	1	1	0	1
1271	53	2	1	0	0	1	1	1	1	2	1	3	3	4	2	1	0	1	0	1	1	1	0	0
1272	61	0	0	0	0	1	0	4	2	3	1	2	2	3	1	1	0	1	1	0	1	0	6	1
1273	39	0	0	0	1	1	5	6	3	3	3	4	4	2	3	1	0	0	0	0	1	1	5	1
1274	36	1	0	1	0	0	5	5	2	4	3	3	2	3	1	2	1	1	1	0	1	1	2	0
1275	69	3	0	1	0	1	2	4	3	4	1	3	6	2	2	2	1	0	0	1	1	0	1	0
1276	68	3	0	2	0	1	3	3	3	4	0	3	3	3	1	1	0	1	0	1	1	1	3	0
1277	54	3	0	2	0	1	2	3	3	2	1	3	1	5	3	2	0	1	0	0	2	0	5	0
1278	59	3	0	2	1	1	4	1	3	2	1	3	6	5	1	1	0	0	1	1	2	1	2	0
1279	41	0	1	2	0	1	5	6	2	4	0	1	1	4	3	1	0	0	1	1	2	1	0	1
1280	57	0	0	0	0	0	0	4	1	4	0	3	5	2	1	1	0	0	1	1	2	1	5	0
1281	48	0	1	0	1	0	2	4	2	1	1	4	4	1	3	1	0	0	1	0	1	0	6	0
1282	57	3	1	2	0	0	0	5	1	2	3	3	1	2	3	0	0	1	0	0	1	1	0	1
1283	64	3	1	1	1	1	0	4	2	2	1	2	1	5	2	2	1	1	0	0	2	1	3	1
1284	51	3	0	2	0	0	5	1	3	1	0	3	1	5	3	2	1	0	1	0	1	1	1	1
1285	44	1	1	0	0	0	5	3	1	2	3	1	5	5	1	1	0	0	0	0	2	0	6	0
1286	56	3	0	2	1	1	3	4	3	2	3	1	1	5	1	0	1	0	1	1	1	1	1	0
1287	43	3	0	1	1	0	4	5	3	1	1	3	2	5	1	0	0	1	0	0	1	1	1	0
1288	47	0	0	0	0	0	2	1	3	2	3	2	3	1	2	2	1	0	1	0	2	1	3	0
1289	65	1	1	1	0	1	0	2	3	2	2	4	1	1	2	1	0	1	1	0	2	1	2	1
1290	55	3	0	1	0	0	2	6	3	2	2	2	2	3	1	0	0	0	1	1	2	1	2	1
1291	42	1	1	0	0	1	2	4	2	4	1	3	4	1	1	0	1	0	0	1	2	1	6	1
1292	55	3	0	0	0	1	3	4	3	4	2	3	1	3	3	2	1	1	1	1	2	0	3	1
1293	50	2	1	2	0	1	0	3	2	2	0	1	4	4	3	2	1	0	0	1	1	0	0	0
1294	67	3	1	0	1	0	2	6	3	4	1	4	2	4	1	2	1	1	1	1	1	0	1	1
1295	38	3	0	0	1	1	5	5	1	2	0	3	6	2	3	0	1	0	1	0	1	1	6	1
1296	56	1	1	2	0	1	4	1	1	3	0	3	6	5	3	0	0	0	0	0	1	0	2	1
1297	59	3	0	1	1	0	3	5	3	1	1	3	2	2	2	2	0	0	0	0	2	0	2	0
1298	60	1	0	1	1	1	2	1	1	4	3	1	4	1	1	2	0	1	1	0	1	0	0	0
1299	42	1	0	2	1	1	1	5	2	3	0	4	5	2	2	1	1	1	1	0	1	1	4	0
1300	42	0	1	2	1	0	4	2	3	2	0	2	6	4	1	1	1	0	1	0	1	0	0	0
1301	64	1	0	0	0	1	1	2	3	2	1	3	3	5	2	1	1	1	0	1	1	1	3	0
1302	45	2	0	0	1	1	5	3	3	2	2	4	5	2	3	1	1	1	0	1	1	0	2	1
1303	66	0	0	2	0	1	5	2	3	4	0	1	4	1	3	1	1	1	1	0	1	0	1	1
1304	67	2	0	2	1	0	0	4	2	2	1	4	5	3	2	1	0	1	1	0	2	0	6	1
1305	58	3	1	2	1	0	5	4	2	2	2	2	1	1	1	2	0	0	1	1	2	1	4	1
1306	65	2	1	1	1	1	0	3	3	4	0	2	5	3	2	0	0	0	1	1	2	0	4	1
1307	51	0	1	0	1	0	4	5	1	2	1	2	1	1	2	2	0	0	1	0	2	1	0	1
1308	65	1	1	1	1	1	2	1	3	2	1	3	1	3	3	1	1	0	0	1	2	0	6	1
1309	48	0	1	2	1	0	4	4	1	3	3	4	3	4	3	0	0	0	0	1	2	1	5	1
1310	38	1	0	0	0	1	0	3	1	3	1	2	6	5	1	1	1	1	0	0	1	0	3	0
1311	67	3	0	2	0	1	3	4	3	3	1	4	4	3	2	2	1	0	1	0	1	0	6	0
1312	44	1	0	0	0	0	2	1	2	1	1	4	2	4	3	2	1	1	0	0	2	0	1	0
1313	37	1	0	0	1	1	4	3	2	2	1	1	5	3	1	1	0	1	0	1	1	0	0	0
1314	49	2	0	0	1	1	1	2	2	1	2	1	1	1	1	1	0	0	0	1	2	0	3	0
1315	68	2	0	0	0	1	4	3	3	3	3	2	3	2	3	2	0	0	0	1	1	0	1	0
1316	67	2	1	0	1	1	0	1	1	3	1	3	4	2	2	0	0	1	0	0	1	0	4	1
1317	49	2	1	2	1	1	4	4	2	2	0	1	4	4	3	0	0	1	1	0	2	0	1	0
1318	58	0	1	2	0	0	4	1	3	3	1	2	2	5	3	0	1	0	0	1	1	0	1	0
1319	57	1	0	1	0	1	3	5	3	1	1	3	1	1	1	0	1	1	0	1	1	0	6	0
1320	50	0	1	0	1	1	1	3	1	4	0	4	5	4	2	1	1	0	0	1	2	0	2	0
1321	43	0	1	0	1	1	1	1	2	1	3	2	1	5	2	1	1	0	1	0	1	0	2	0
1322	46	1	0	0	1	1	2	1	1	3	3	2	4	1	1	1	0	0	1	1	1	1	3	1
1323	37	2	0	1	1	0	3	5	2	1	1	1	4	2	1	2	1	1	1	0	2	1	0	1
1324	62	3	0	1	1	1	0	5	1	3	1	2	1	5	3	2	0	1	0	1	1	1	2	1
1325	45	3	1	1	1	0	1	3	3	4	0	1	5	1	1	2	0	1	0	1	2	1	3	0
1326	50	0	0	2	0	0	1	4	1	4	0	3	5	4	2	1	0	1	0	0	1	0	6	0
1327	42	3	1	2	0	0	5	3	1	3	0	4	2	5	1	0	0	1	0	0	1	1	3	0
1328	64	1	1	2	0	1	5	3	1	3	0	3	6	3	3	1	1	0	0	1	2	1	0	0
1329	41	3	1	2	1	1	3	5	1	3	0	2	6	3	1	1	0	0	1	1	1	0	2	1
1330	38	2	1	1	1	1	4	5	1	3	3	1	1	2	1	1	0	0	1	0	2	1	4	0
1331	43	2	1	1	1	0	4	5	2	3	0	4	6	1	3	2	1	1	0	1	2	1	0	0
1332	48	3	0	0	0	0	0	4	2	3	2	4	5	5	1	1	0	1	1	1	2	0	5	0
1333	36	3	0	0	1	0	1	3	3	3	3	1	5	3	3	0	0	1	1	1	1	0	3	0
1334	63	3	1	1	0	0	2	3	1	1	1	3	3	1	1	2	0	0	0	1	2	0	4	1
1335	48	3	1	1	1	0	1	3	3	3	1	4	6	5	1	0	1	0	1	0	1	0	3	1
1336	69	3	1	2	0	1	0	3	2	3	3	1	5	2	2	0	1	1	1	1	2	0	4	1
1337	51	0	1	0	1	0	3	2	3	1	2	4	2	4	1	0	1	1	1	0	1	0	6	0
1338	44	3	0	2	1	0	0	6	2	3	1	3	2	3	1	2	0	0	0	1	2	0	1	0
1339	41	1	1	2	1	0	1	5	1	2	1	3	2	4	1	2	0	0	1	0	1	0	2	1
1340	42	2	1	1	1	1	4	4	3	1	1	1	4	1	3	1	0	1	1	0	2	1	2	1
1341	43	0	0	2	1	1	4	5	3	3	2	4	6	2	1	1	0	1	1	1	1	1	4	1
1342	56	0	0	2	0	0	2	2	1	1	2	1	5	1	3	1	1	1	1	0	2	1	3	1
1343	56	3	1	2	0	0	5	6	1	3	1	2	2	5	3	1	1	0	0	1	2	1	4	1
1344	43	0	1	2	0	0	2	4	1	2	2	3	1	1	2	2	1	1	0	1	1	0	0	0
1345	65	0	0	0	0	1	3	1	3	4	3	3	6	4	3	1	1	1	1	0	2	0	5	1
1346	51	2	1	1	1	1	0	2	3	4	1	1	2	4	1	1	1	0	0	0	2	1	2	0
1347	62	0	0	2	1	0	0	3	2	3	2	4	3	1	1	2	1	0	0	0	1	1	3	0
1348	57	3	1	2	1	0	0	6	2	2	2	4	3	4	3	2	1	1	1	0	2	0	4	0
1349	61	2	1	0	1	1	3	3	2	1	1	3	6	5	3	0	1	1	0	0	1	1	5	0
1350	63	3	1	1	1	1	2	4	3	1	1	2	6	2	3	1	0	0	1	0	1	0	5	1
1351	65	0	0	0	0	0	0	6	2	4	1	4	1	2	1	2	0	1	0	0	1	0	4	0
1352	60	0	1	0	0	1	2	3	3	2	0	2	6	4	1	2	0	1	0	0	2	1	1	1
1353	52	1	1	2	1	0	5	4	3	3	0	1	5	1	3	2	1	1	0	1	2	1	4	1
1354	60	2	1	0	0	1	1	6	1	4	3	3	5	3	2	0	1	1	0	0	1	0	2	1
1355	66	0	0	0	0	0	4	1	1	1	2	1	4	1	1	0	1	1	1	1	2	1	3	0
1356	68	1	1	0	0	1	2	5	3	4	2	4	3	1	2	1	1	1	1	0	2	0	6	0
1357	38	3	1	2	0	1	5	5	1	4	1	3	5	1	1	2	1	0	1	1	2	1	2	1
1358	47	1	0	0	1	1	1	4	1	2	3	1	4	2	3	0	0	0	0	1	1	1	4	1
1359	46	1	0	0	0	0	1	4	1	4	2	4	3	4	1	1	1	1	1	0	2	1	1	0
1360	55	3	1	0	0	1	2	5	1	4	3	2	3	1	2	2	0	1	0	0	1	1	3	1
1361	46	1	1	2	0	0	3	6	3	4	2	3	1	2	1	1	1	0	1	1	1	1	5	0
1362	43	2	0	2	1	0	3	2	1	1	2	1	4	2	1	1	1	0	1	1	1	1	6	0
1363	67	0	1	0	1	0	3	4	1	4	2	2	5	1	1	1	0	0	1	1	1	0	1	0
1364	46	2	1	1	1	1	4	6	1	4	3	1	5	1	3	2	1	0	0	1	2	0	0	1
1365	64	0	1	0	1	1	5	3	3	2	3	3	1	5	1	1	1	0	0	1	1	1	6	0
1366	50	0	0	1	0	0	2	6	2	1	0	2	3	5	1	0	1	1	0	0	2	1	0	0
1367	45	2	1	2	1	0	1	5	2	2	0	4	3	5	2	0	1	0	0	1	2	1	6	0
1368	51	2	1	2	1	1	4	2	2	3	0	1	3	2	3	2	1	1	0	1	1	1	4	1
1369	66	2	0	2	1	0	1	5	3	4	1	3	3	4	2	1	0	0	1	1	2	0	1	0
1370	37	1	0	2	1	1	1	1	1	1	3	3	1	4	3	1	0	0	0	1	2	1	2	1
1371	40	0	1	1	1	1	2	3	1	3	0	3	2	3	2	0	0	0	1	1	2	1	5	1
1372	41	3	0	2	1	0	1	1	2	3	0	2	5	1	1	2	0	1	1	1	1	1	3	0
1373	50	3	0	1	0	0	1	1	2	4	0	2	5	3	3	1	1	1	0	0	1	1	4	0
1374	36	3	0	2	1	0	0	6	1	1	3	4	1	3	3	0	0	0	1	1	1	1	3	1
1375	40	1	0	2	1	0	0	1	2	4	3	2	4	5	2	1	0	1	1	1	2	1	0	1
1376	59	2	1	1	1	1	1	2	3	2	0	3	2	3	1	1	0	1	1	0	2	1	4	0
1377	42	0	1	1	0	1	1	3	1	3	1	1	2	1	1	2	0	1	0	1	2	1	5	0
1378	36	3	1	0	1	0	4	1	1	1	0	2	1	1	1	2	1	0	1	1	2	1	6	1
1379	38	0	0	0	1	1	2	1	3	1	0	4	6	5	3	1	0	0	1	1	1	0	6	0
1380	60	0	1	2	0	1	3	4	2	2	3	4	2	2	2	0	0	0	1	1	1	0	5	0
1381	50	1	0	1	1	1	5	3	2	2	1	2	4	5	2	0	0	0	1	0	1	0	6	0
1382	56	1	0	2	1	1	5	1	3	4	3	2	4	3	1	1	1	1	0	1	1	0	3	0
1383	67	2	0	1	0	1	4	4	2	4	2	2	1	2	1	0	0	0	1	0	1	0	3	1
1384	69	2	1	0	1	0	1	5	1	1	2	4	3	3	2	1	1	1	1	0	1	1	4	1
1385	43	3	1	2	0	1	5	5	1	4	0	4	5	3	2	1	0	0	0	1	2	0	0	1
1386	63	2	1	2	0	0	3	2	1	3	0	4	6	4	1	1	0	1	1	1	2	1	4	1
1387	45	3	0	2	0	1	0	6	3	2	1	3	4	4	3	0	0	0	1	1	1	1	5	1
1388	54	0	1	0	0	0	1	4	2	2	1	1	2	3	1	2	1	1	0	0	2	0	0	0
1389	43	3	1	1	0	0	5	5	1	4	3	4	2	2	3	2	1	0	0	1	1	1	1	1
1390	59	3	1	2	1	1	4	6	3	2	1	1	1	2	2	1	1	0	0	1	1	1	3	1
1391	49	2	0	0	0	1	2	4	3	3	2	1	1	1	3	0	1	0	1	1	2	1	4	1
1392	62	1	1	2	0	0	5	3	2	2	2	2	5	4	2	0	1	0	0	1	2	0	5	1
1393	56	2	1	0	0	1	4	2	1	1	0	1	1	5	1	2	0	1	0	1	2	0	1	1
1394	40	3	0	0	1	1	0	1	2	2	2	4	2	5	2	1	1	1	0	1	1	0	2	1
1395	49	3	1	2	0	0	1	2	3	3	2	1	4	5	3	2	0	1	0	0	1	0	6	1
1396	59	3	0	0	0	0	3	6	1	2	1	3	1	5	3	1	1	0	1	1	2	0	1	0
1397	69	0	0	1	0	1	2	3	3	2	0	2	5	5	3	0	1	1	1	1	2	0	0	1
1398	59	1	0	2	0	1	2	6	3	2	2	3	3	4	2	1	1	1	1	0	1	0	5	1
1399	42	1	0	0	1	1	0	4	1	4	2	3	1	4	3	0	0	0	1	1	1	0	3	0
1400	51	0	1	2	1	1	2	2	2	1	2	4	4	2	2	2	1	0	0	0	2	1	6	1
1401	52	3	0	1	0	1	0	5	2	4	0	2	6	1	1	2	1	0	1	0	1	0	3	0
1402	48	2	1	1	1	0	1	4	3	4	1	4	2	5	2	0	1	0	0	0	1	0	0	0
1403	49	3	1	1	1	0	3	4	1	3	2	1	6	4	3	0	1	0	1	1	2	0	1	1
1404	61	3	0	2	0	0	3	4	2	1	2	2	3	5	2	2	1	1	1	1	2	0	0	0
1405	48	3	1	1	0	1	3	4	2	3	1	4	5	1	2	1	1	1	1	1	1	1	6	1
1406	68	0	0	0	1	1	4	5	2	2	1	4	2	1	1	0	1	0	1	1	1	0	0	0
1407	37	3	0	0	1	1	0	5	2	3	2	4	4	3	3	2	0	1	1	0	1	0	4	0
1408	62	2	0	1	1	1	0	6	1	2	3	1	3	1	2	1	0	0	1	1	1	1	0	1
1409	68	3	0	1	0	0	2	4	1	3	0	4	6	2	1	2	1	1	0	0	2	1	3	1
1410	55	2	0	0	0	0	1	5	3	3	1	2	3	4	3	2	0	0	0	0	2	1	2	1
1411	49	2	1	1	1	1	3	4	1	2	2	2	3	5	3	0	0	1	1	1	1	0	5	0
1412	36	2	1	1	1	1	0	4	2	1	3	3	3	1	2	1	1	1	0	0	2	1	4	0
1413	66	0	1	1	0	0	1	4	3	4	2	3	2	4	1	2	1	0	1	0	2	0	3	1
1414	46	3	0	0	1	1	1	5	3	3	2	4	6	2	2	1	0	0	1	1	1	1	2	1
1415	64	0	0	0	0	1	4	2	3	1	0	3	6	2	3	2	0	1	1	0	2	1	1	0
1416	39	1	0	1	1	0	0	3	1	3	2	3	5	5	1	1	0	0	1	1	2	1	3	1
1417	48	1	1	2	1	1	3	5	2	1	1	4	4	3	3	0	1	1	0	0	1	0	1	1
1418	63	3	0	0	1	1	2	5	1	3	1	4	4	2	1	2	1	1	1	0	2	0	5	0
1419	65	2	1	1	0	0	4	6	2	2	1	4	3	1	3	0	1	0	0	1	1	1	4	1
1420	61	1	1	2	1	1	1	4	2	2	0	1	3	4	1	1	1	0	0	1	2	0	0	0
1421	45	2	0	0	1	1	0	1	3	3	1	2	2	3	3	2	0	0	0	0	1	0	3	1
1422	44	2	0	0	0	0	4	4	2	1	2	2	4	1	1	0	1	1	1	0	1	1	0	1
1423	59	1	0	1	0	1	5	5	3	3	0	4	2	1	3	2	1	1	1	0	2	0	1	1
1424	63	2	0	1	1	1	2	6	1	2	0	3	1	1	2	2	0	0	1	0	1	0	6	0
1425	63	0	0	0	0	0	1	5	2	4	1	1	6	3	1	2	0	0	0	0	2	1	5	0
1426	51	0	1	1	0	0	3	3	3	1	0	1	6	4	2	1	1	0	1	0	2	1	3	0
1427	37	0	1	0	0	0	0	5	3	3	0	1	3	5	3	2	0	0	1	1	2	0	3	1
1428	42	0	0	2	1	1	0	4	1	1	0	2	3	5	2	1	1	0	1	0	1	0	2	0
1429	62	0	0	0	1	0	5	1	3	3	0	3	3	2	2	2	1	0	0	1	1	1	5	1
1430	52	3	0	1	1	1	4	1	1	3	3	2	5	4	2	2	0	0	0	0	1	0	5	0
1431	66	0	1	1	1	0	5	5	3	2	3	3	1	1	1	0	0	0	1	1	1	1	6	0
1432	45	2	0	1	0	1	1	4	3	2	3	1	5	5	1	0	0	1	0	1	2	0	4	0
1433	43	2	0	2	1	1	4	3	1	4	3	4	4	4	3	1	1	1	1	0	1	1	1	1
1434	61	1	0	2	1	1	1	2	3	2	2	1	5	2	2	1	1	0	0	1	2	1	1	1
1435	53	2	0	2	1	1	3	2	1	3	3	2	6	3	1	1	0	0	0	0	2	0	3	1
1436	50	2	1	0	0	1	0	2	3	2	0	2	4	4	1	0	0	1	0	1	2	1	1	0
1437	52	2	1	1	0	0	0	2	2	2	0	1	6	3	1	2	1	0	1	1	1	1	4	1
1438	68	3	1	2	1	0	2	5	3	4	0	1	5	4	3	2	0	1	0	0	1	0	2	1
1439	40	3	0	0	1	0	3	1	2	3	2	1	2	2	3	1	0	0	1	0	2	1	6	0
1440	63	1	1	2	0	0	5	2	2	3	1	3	3	1	2	0	1	0	0	0	1	0	3	1
1441	63	0	1	0	1	0	1	3	2	1	1	2	1	5	2	0	0	1	1	0	2	0	3	0
1442	47	2	0	2	1	0	0	4	2	3	3	4	5	4	3	1	1	1	0	1	1	0	5	1
1443	69	1	0	1	1	1	3	5	2	3	0	2	1	2	3	2	1	1	0	0	2	0	3	0
1444	68	1	0	0	1	0	0	3	2	4	0	1	6	4	2	1	1	1	0	1	2	1	2	0
1445	59	2	1	1	1	0	4	5	1	1	3	2	6	3	2	0	1	0	1	0	1	1	5	1
1446	66	0	1	1	0	1	3	3	1	2	3	4	2	4	3	1	1	1	0	1	1	0	5	0
1447	45	1	0	2	1	0	5	1	2	4	1	2	1	1	2	1	0	0	1	1	2	0	5	1
1448	36	3	0	0	1	0	0	6	3	1	3	1	4	5	1	1	1	1	0	0	2	1	4	1
1449	44	3	0	2	1	0	1	1	3	1	1	3	5	5	3	1	1	1	1	0	1	0	3	1
1450	59	1	1	2	1	1	5	2	3	4	2	2	5	5	1	1	0	1	1	1	2	1	5	0
1451	54	1	0	0	0	1	1	6	1	3	3	1	1	3	2	2	1	0	0	1	2	1	5	0
1452	42	1	1	1	1	0	0	4	3	4	0	1	2	4	3	1	0	0	1	0	1	1	5	0
1453	69	2	1	2	0	0	1	1	1	3	1	4	5	1	1	0	0	1	1	0	2	1	4	1
1454	36	3	1	0	1	1	0	4	1	2	3	4	1	4	2	0	1	1	0	0	2	1	1	0
1455	37	3	1	2	0	1	5	6	1	2	3	1	6	3	1	2	1	1	0	1	2	1	2	1
1456	67	3	0	2	1	0	2	2	2	3	2	3	4	1	1	2	0	1	0	0	2	0	1	0
1457	46	1	1	2	0	0	1	2	1	2	0	3	3	3	3	0	1	1	1	0	2	0	3	0
1458	38	2	1	0	0	1	3	5	1	2	3	3	6	4	1	0	0	0	0	0	2	0	1	1
1459	56	0	0	1	1	0	2	6	1	4	3	3	6	3	3	0	1	1	1	0	1	1	2	0
1460	61	2	1	0	1	1	3	1	3	1	2	4	3	1	3	2	0	0	1	0	1	1	4	0
1461	60	2	0	1	1	0	3	5	3	1	0	2	2	2	3	2	1	0	1	1	2	0	6	0
1462	45	1	0	1	0	1	0	4	3	2	1	4	2	2	2	0	0	0	0	0	2	1	6	1
1463	40	0	0	1	0	0	5	2	2	2	3	3	3	1	2	2	1	0	1	0	1	0	3	0
1464	42	0	0	1	0	0	3	2	3	3	3	4	1	2	2	1	0	1	1	0	1	0	2	0
1465	58	2	1	1	0	0	4	5	2	3	3	2	3	1	3	1	1	0	1	1	2	0	0	0
1466	67	3	0	2	1	1	2	4	2	1	1	4	5	4	3	2	0	1	0	0	2	1	1	1
1467	61	3	0	1	1	0	0	4	2	2	3	1	2	5	1	0	1	0	1	1	1	1	3	1
1468	48	3	0	1	1	0	4	3	1	4	1	4	5	4	2	0	1	0	1	0	2	1	4	0
1469	54	3	1	1	1	0	5	3	2	1	3	2	2	1	2	1	1	1	0	1	1	0	5	1
1470	38	0	1	0	0	1	0	2	2	1	2	4	4	5	2	2	0	1	0	1	1	1	0	1
1471	37	2	1	1	1	0	4	6	1	2	0	2	2	1	1	0	0	1	0	1	1	0	4	0
1472	62	2	0	1	1	1	1	4	1	1	1	4	5	3	1	1	0	1	1	1	2	1	2	1
1473	55	3	1	1	1	0	4	1	1	3	2	4	3	2	3	1	1	1	0	1	2	0	4	0
1474	43	0	0	2	0	0	0	5	2	1	1	4	6	3	3	0	0	1	0	1	1	0	2	1
1475	68	2	0	0	1	0	4	6	1	4	1	3	6	1	3	1	0	1	0	1	1	1	0	0
1476	54	3	1	2	0	1	0	2	2	3	1	2	4	4	2	2	1	1	0	0	2	0	4	1
1477	69	1	0	2	0	0	0	2	3	2	3	3	2	5	2	0	0	1	0	1	2	1	0	1
1478	52	1	0	0	1	1	1	4	1	1	1	4	4	3	2	1	0	1	0	0	1	1	6	0
1479	36	1	0	1	1	1	5	1	2	2	2	3	1	3	3	0	1	0	0	1	1	1	0	0
1480	36	3	1	2	0	0	1	6	1	2	3	3	1	5	1	2	1	0	1	0	1	1	0	1
1481	45	1	1	2	0	1	2	1	3	3	3	1	4	5	1	0	0	1	0	0	1	0	5	0
1482	67	2	1	1	0	0	0	5	3	2	2	3	5	5	3	1	1	0	0	0	1	1	6	0
1483	37	3	1	0	1	0	2	5	3	3	1	1	4	2	3	0	1	0	0	1	2	0	2	1
1484	42	3	1	1	0	1	0	3	3	2	2	2	1	1	1	1	0	0	1	0	2	1	4	1
1485	56	0	1	1	0	0	4	4	3	3	1	2	4	3	3	0	1	1	1	0	2	1	0	1
1486	66	3	1	2	0	1	3	6	2	1	3	1	2	5	2	0	1	1	1	0	1	1	0	1
1487	38	0	1	0	0	0	2	6	1	3	3	2	4	4	2	0	0	1	0	1	2	1	6	1
1488	36	3	0	2	1	0	3	1	1	4	0	2	4	5	1	1	1	1	1	0	1	1	2	0
1489	40	2	1	1	0	0	5	6	2	4	1	3	2	4	1	2	1	1	0	0	2	0	5	1
1490	52	3	0	1	0	1	3	3	2	2	2	3	6	5	1	2	1	0	0	1	1	0	6	1
1491	49	3	0	2	1	0	3	1	2	3	0	4	5	3	1	2	1	0	1	0	1	1	6	0
1492	54	0	1	2	0	0	2	6	1	3	0	1	3	3	2	2	1	1	1	0	2	0	0	1
1493	62	1	1	1	1	1	5	6	1	2	3	2	5	5	2	0	0	0	1	0	1	0	4	0
1494	57	0	1	2	0	0	4	5	3	1	0	4	6	1	1	0	1	0	0	0	1	0	0	1
1495	57	3	0	0	0	0	0	1	3	4	3	3	4	1	3	1	1	1	1	0	2	1	3	0
1496	60	1	1	0	0	0	0	2	3	4	0	4	1	3	3	1	1	1	1	0	2	1	3	0
1497	67	0	1	1	1	0	5	3	2	2	1	1	1	2	2	0	1	0	0	1	1	1	4	1
1498	67	2	0	1	0	0	0	2	1	2	3	1	2	3	2	2	0	0	1	0	1	0	4	0
1499	59	1	1	1	1	1	3	3	3	2	3	1	1	2	2	2	0	1	1	0	1	0	6	0
1500	56	2	0	2	0	0	1	2	1	2	2	4	6	1	3	2	0	0	1	1	2	1	2	0
1501	37	2	1	1	0	0	5	1	1	2	0	2	5	3	1	2	1	1	0	0	1	1	1	1
1502	58	2	1	1	1	1	2	2	3	1	3	4	3	1	2	2	0	0	0	1	2	0	3	0
1503	62	2	1	1	1	1	5	1	3	4	0	3	5	5	3	0	0	0	1	1	2	1	6	1
1504	46	0	0	2	0	1	0	4	1	4	0	2	4	1	3	2	0	1	0	1	1	1	4	0
1505	59	0	0	2	0	1	5	3	2	2	2	1	2	5	1	0	0	0	0	1	1	0	5	1
1506	59	0	0	1	0	1	1	5	1	1	2	2	1	5	2	1	1	0	0	0	1	0	2	0
1507	40	2	0	2	1	1	3	3	1	4	1	1	3	4	1	1	0	0	0	0	1	0	2	1
1508	67	3	1	1	0	1	5	3	3	1	1	4	5	5	2	1	0	0	1	0	2	0	5	0
1509	40	2	0	1	1	1	2	3	2	1	1	1	6	1	1	1	1	0	1	1	1	0	2	0
1510	57	0	1	1	0	0	5	6	2	3	3	3	1	4	3	2	0	0	1	1	1	0	6	0
1511	62	2	0	2	0	1	0	3	1	4	0	1	5	2	1	2	1	1	0	1	2	1	3	1
1512	66	1	1	2	1	0	5	6	3	2	3	4	5	5	2	2	0	1	0	1	1	0	6	1
1513	56	0	0	2	0	1	3	5	2	4	1	1	1	2	3	2	0	1	1	1	1	0	4	1
1514	69	3	1	2	1	0	3	3	1	2	3	1	1	1	3	2	1	0	0	0	2	1	2	1
1515	36	2	0	0	0	0	4	1	2	2	3	1	2	1	3	2	1	0	0	1	1	0	6	0
1516	64	1	1	0	1	0	0	2	3	4	0	3	6	2	3	2	1	0	0	1	2	0	2	1
1517	59	0	0	1	1	0	4	3	3	3	2	2	5	3	1	2	1	0	1	1	2	1	4	0
1518	36	1	0	0	0	0	1	3	2	3	0	4	5	1	2	2	0	0	0	1	2	1	6	1
1519	38	3	1	1	0	1	1	5	1	1	0	1	4	1	1	2	1	1	1	0	1	1	4	0
1520	59	1	1	2	1	0	4	3	3	2	0	3	1	3	2	0	0	0	1	1	2	1	2	1
1521	53	3	0	0	0	1	1	1	1	2	2	1	2	5	1	1	1	1	1	1	2	1	1	0
1522	43	2	0	1	1	0	5	6	2	4	1	2	5	2	1	1	1	1	0	1	2	1	6	1
1523	54	3	1	0	1	1	2	3	1	1	3	4	2	3	3	1	0	1	0	0	2	1	0	0
1524	37	1	0	2	0	1	2	2	3	3	2	2	2	3	2	0	0	1	1	0	2	1	5	0
1525	66	3	1	0	1	1	1	2	1	3	0	3	2	4	3	2	1	0	1	1	2	1	2	0
1526	56	1	0	1	0	1	0	1	2	4	1	2	5	5	1	2	0	0	1	1	1	1	4	1
1527	55	1	0	0	0	0	1	6	3	4	2	4	2	4	3	2	1	1	0	0	1	0	4	0
1528	47	2	1	0	1	0	2	6	2	1	1	2	6	1	2	1	1	0	0	0	2	0	5	0
1529	69	2	1	0	1	0	5	5	2	1	3	2	2	5	1	1	1	1	1	1	1	1	1	0
1530	45	1	1	2	1	1	5	5	3	1	3	4	6	5	1	0	0	0	1	0	2	1	2	1
1531	66	3	0	1	0	0	1	3	1	4	1	1	5	3	1	1	1	1	1	0	2	1	3	0
1532	38	1	0	1	0	1	3	4	3	2	0	4	1	1	3	0	1	1	1	0	1	0	0	0
1533	38	3	1	1	1	1	5	2	2	1	0	2	3	4	2	0	0	1	1	0	1	0	4	1
1534	69	3	0	0	1	1	2	3	3	4	3	4	5	3	3	0	1	1	0	1	2	0	3	0
1535	48	1	1	1	1	0	5	4	1	3	0	1	5	5	2	1	0	1	0	1	1	1	1	1
1536	64	0	1	0	0	0	5	1	2	4	0	1	2	3	3	1	1	0	0	1	1	1	0	0
1537	59	0	1	2	0	0	2	3	3	4	1	3	3	1	3	1	0	1	0	1	1	0	3	0
1538	48	1	0	1	1	1	3	6	3	3	0	3	2	5	3	2	0	0	0	0	2	0	6	0
1539	52	2	1	1	1	1	0	2	1	3	1	2	6	3	3	1	1	1	1	0	1	1	4	1
1540	52	2	0	0	1	1	1	5	2	2	1	1	4	4	1	1	1	1	1	0	2	1	5	1
1541	51	1	1	1	1	1	0	2	3	3	2	3	5	1	1	2	0	0	0	0	1	1	4	1
1542	69	0	0	1	1	0	5	3	3	4	3	2	5	2	2	0	1	0	1	1	2	0	1	0
1543	50	1	0	0	1	0	4	3	2	3	2	2	4	2	1	2	1	1	1	0	1	0	0	0
1544	64	0	1	2	1	0	0	6	2	4	2	3	1	5	2	1	0	0	1	0	1	0	2	0
1545	46	2	1	1	1	0	3	5	3	2	1	2	2	3	3	0	0	0	0	0	1	0	3	1
1546	60	1	1	0	1	0	1	2	1	3	2	4	1	5	2	1	1	1	1	0	2	0	6	1
1547	41	3	1	2	1	0	1	2	3	3	3	4	5	1	2	2	1	1	0	1	2	0	5	0
1548	59	2	1	2	1	1	1	1	1	4	2	1	3	4	2	1	0	1	0	0	2	0	5	1
1549	56	2	0	2	0	1	0	4	1	3	2	2	2	3	3	1	0	1	1	0	2	1	2	0
1550	37	0	1	0	0	1	3	1	1	2	3	1	4	5	3	2	1	1	1	1	2	1	0	1
1551	49	0	0	0	1	1	4	4	1	4	3	3	6	1	1	0	1	1	1	0	2	1	3	0
1552	49	3	1	0	1	1	4	2	3	4	1	2	2	3	2	2	0	1	1	1	1	1	1	0
1553	49	2	1	0	0	0	5	3	2	1	1	4	1	1	1	2	0	1	1	0	1	1	2	0
1554	38	3	0	0	0	0	0	6	2	1	2	2	4	3	2	1	0	1	0	1	2	1	0	1
1555	65	2	1	1	0	0	4	2	2	4	0	2	1	3	1	2	0	0	0	0	2	1	2	0
1556	40	0	0	0	0	0	1	5	3	4	0	4	4	4	3	0	0	0	1	0	2	1	4	0
1557	59	3	1	2	1	1	3	2	1	4	1	3	4	1	1	2	1	1	0	1	2	0	6	0
1558	66	3	1	2	0	0	2	4	1	4	1	3	2	1	2	1	1	0	0	0	1	1	1	1
1559	44	0	0	2	0	0	4	3	1	4	1	4	5	1	3	0	1	1	0	0	2	1	1	0
1560	38	3	1	2	1	0	3	1	3	1	1	2	3	3	3	1	0	1	0	1	2	1	2	1
1561	44	1	1	1	0	0	0	6	2	2	1	2	5	1	3	2	1	1	1	1	2	0	4	0
1562	69	2	1	1	0	0	0	6	2	2	0	2	1	3	3	0	0	1	0	0	2	1	6	1
1563	42	0	0	2	0	1	1	5	3	3	1	4	3	5	1	2	1	1	0	1	2	0	4	0
1564	62	1	0	1	1	0	2	2	3	2	1	2	5	4	1	1	1	0	1	1	1	0	4	0
1565	55	3	1	0	0	0	0	6	3	3	2	3	5	4	1	0	1	0	0	0	1	0	3	0
1566	55	2	0	2	0	0	3	2	1	4	1	2	5	3	3	0	1	1	1	1	1	0	5	1
1567	43	3	0	1	0	0	0	6	2	1	1	4	5	2	3	0	0	1	0	1	1	0	6	1
1568	38	1	1	2	1	0	2	3	1	3	0	1	6	2	1	0	0	0	0	0	2	0	1	0
1569	46	2	1	0	1	0	2	3	1	3	2	4	6	2	1	2	1	1	1	0	2	1	6	0
1570	46	0	0	0	0	1	1	5	1	4	1	1	6	5	2	1	1	1	0	0	2	1	0	1
1571	69	2	0	1	0	1	3	2	2	3	3	3	2	3	2	0	1	0	1	1	1	0	0	1
1572	60	0	0	0	1	1	2	1	3	1	1	1	2	4	2	0	0	0	0	1	1	1	4	0
1573	63	0	0	0	1	1	0	3	2	2	0	1	3	4	2	2	0	0	1	0	2	0	1	1
1574	40	2	1	1	1	1	1	5	3	2	0	2	1	3	2	0	0	0	1	1	2	0	2	0
1575	58	0	0	0	0	1	3	2	2	4	1	2	1	4	2	0	0	1	0	1	2	1	4	1
1576	47	1	1	2	1	0	4	1	2	4	2	1	6	5	3	0	1	0	1	1	1	0	5	0
1577	47	3	1	1	0	1	5	6	1	2	0	4	4	1	2	0	1	1	0	1	2	1	5	0
1578	56	0	0	2	0	0	1	5	2	4	1	1	4	2	2	0	1	0	0	1	1	1	0	1
1579	49	1	1	1	1	1	5	1	1	1	1	1	5	5	3	1	0	1	0	1	1	1	0	0
1580	44	3	0	2	0	1	5	5	2	2	0	2	1	4	3	0	1	0	1	0	1	1	4	1
1581	53	3	1	2	1	0	2	6	3	1	1	3	6	1	2	2	1	1	1	1	1	0	5	1
1582	56	1	1	0	0	0	2	2	2	2	2	1	2	4	2	1	0	1	1	0	1	0	1	0
1583	49	1	1	2	0	0	0	3	2	4	0	1	2	3	1	1	0	0	0	1	2	1	5	1
1584	39	0	0	0	1	0	0	3	1	1	0	3	5	2	3	2	0	1	0	0	2	0	4	1
1585	59	1	0	1	0	0	0	1	1	3	1	4	3	2	3	1	1	1	1	1	2	1	0	1
1586	42	2	0	1	0	1	5	6	2	4	3	1	2	4	1	2	0	1	1	1	2	1	2	0
1587	37	3	1	0	0	1	2	3	3	1	2	4	6	1	2	1	1	1	0	0	1	1	2	1
1588	61	0	0	0	0	0	4	4	1	3	1	4	2	4	3	0	1	1	1	0	2	0	2	1
1589	36	0	1	1	0	0	0	6	1	3	1	2	5	1	1	1	0	1	1	0	1	0	3	1
1590	51	0	1	0	0	0	0	3	1	4	0	1	6	2	3	2	1	0	0	1	1	0	1	0
1591	41	1	0	0	0	0	1	3	1	4	0	2	3	1	1	2	0	0	0	0	1	1	3	0
1592	36	2	0	2	0	0	2	5	1	1	1	1	1	2	3	0	1	1	1	0	2	0	0	1
1593	60	2	0	0	1	1	3	1	2	4	1	4	3	3	3	0	0	0	0	1	2	0	1	1
1594	58	1	1	0	0	1	3	4	3	4	3	1	3	2	3	1	1	0	1	1	1	0	4	0
1595	36	3	0	0	1	0	3	5	1	2	0	4	5	2	3	0	0	1	0	1	2	1	0	0
1596	66	1	0	1	1	0	0	5	1	3	2	2	4	4	2	2	0	0	0	0	2	0	3	0
1597	62	2	1	2	1	1	1	5	2	4	3	2	3	5	1	0	0	0	1	1	1	0	0	0
1598	46	3	0	2	0	0	0	5	1	2	2	1	6	3	1	1	1	0	1	1	1	0	0	1
1599	65	3	1	0	0	0	5	5	1	2	3	4	5	4	1	2	0	0	1	1	1	0	1	1
1600	64	2	1	1	0	0	0	3	1	1	3	4	6	1	1	1	0	0	1	0	2	0	0	1
1601	43	3	1	2	1	0	0	5	2	2	1	4	1	1	2	0	1	1	0	1	2	1	1	1
1602	45	3	0	1	0	0	5	2	2	2	3	2	5	5	3	2	0	0	0	0	2	1	2	1
1603	49	1	0	0	0	1	4	5	1	1	1	3	4	3	1	2	1	1	1	1	2	0	4	1
1604	39	2	0	1	1	0	4	4	2	3	1	2	4	4	2	1	1	1	0	0	2	1	2	0
1605	57	0	0	1	0	1	3	3	1	2	3	1	6	5	3	0	0	0	1	0	1	0	3	1
1606	37	0	0	0	1	1	4	5	2	1	3	3	3	3	1	0	0	1	0	0	2	1	4	0
1607	61	0	1	0	1	1	0	3	1	2	3	2	5	3	3	2	1	0	1	1	2	0	0	0
1608	63	0	0	1	0	1	5	6	3	4	3	1	2	2	3	0	1	1	1	0	1	1	4	0
1609	56	3	1	0	0	1	5	2	3	2	2	4	2	4	1	2	0	0	0	1	1	0	4	1
1610	36	2	0	0	0	1	2	2	3	4	3	2	2	2	1	1	1	1	0	0	2	1	2	1
1611	51	3	1	2	0	0	2	3	3	2	0	2	4	2	2	2	0	0	1	0	2	1	3	1
1612	55	0	0	2	1	0	3	6	3	3	2	3	3	2	3	0	0	0	0	1	1	1	3	0
1613	60	2	1	0	1	1	3	2	3	4	0	3	3	3	1	0	1	0	0	1	2	0	1	0
1614	38	2	1	0	1	1	0	1	2	2	2	2	4	1	3	0	1	1	1	0	1	0	3	1
1615	57	0	0	1	0	0	0	6	2	2	0	4	5	2	2	2	0	1	1	1	2	0	0	1
1616	58	3	1	2	1	1	0	1	3	4	3	2	2	4	2	1	0	0	0	0	1	1	1	0
1617	59	2	0	0	1	0	2	5	1	4	1	1	5	2	2	0	0	1	1	0	1	0	6	1
1618	60	3	0	2	1	0	4	6	1	3	2	1	5	3	3	0	0	0	0	1	1	1	6	1
1619	64	3	1	2	0	0	4	2	1	1	2	3	3	5	3	0	1	0	0	0	2	1	6	1
1620	44	2	0	0	0	0	3	2	2	4	1	2	6	2	2	2	1	0	1	1	2	0	1	1
1621	57	3	0	1	1	0	4	4	1	3	1	4	2	2	1	1	0	0	1	1	1	1	5	1
1622	58	3	0	0	1	1	1	6	3	1	3	3	2	2	1	2	0	1	0	1	2	0	1	0
1623	55	0	0	0	0	1	3	1	3	4	0	4	3	1	3	0	0	1	1	0	2	0	2	1
1624	67	2	1	2	1	0	5	6	1	2	1	4	4	4	3	0	0	0	0	0	2	0	1	1
1625	57	2	0	0	0	0	2	2	1	3	0	2	3	3	2	1	1	1	0	0	1	0	4	1
1626	47	0	0	0	0	0	2	6	3	2	2	4	2	3	2	0	1	1	1	0	2	0	5	1
1627	41	2	1	0	0	0	5	4	2	1	1	3	2	5	1	1	0	1	1	1	1	0	5	0
1628	66	0	1	2	1	1	5	5	1	4	3	1	6	3	3	2	1	1	0	1	1	0	6	1
1629	58	2	1	1	0	1	3	5	2	1	2	1	6	5	1	1	0	0	0	0	2	0	5	0
1630	61	1	0	0	0	1	1	5	3	3	3	4	3	2	3	0	0	1	1	1	1	1	3	1
1631	46	0	1	0	0	1	5	3	3	1	2	1	3	5	2	2	0	1	0	1	1	1	0	1
1632	60	0	1	2	0	1	5	3	2	2	0	3	2	2	3	0	1	1	0	1	1	1	4	1
1633	63	2	0	0	0	0	1	1	1	1	0	3	6	5	1	1	0	0	1	0	2	0	2	0
1634	62	1	0	1	0	0	3	3	1	2	0	2	6	4	3	1	0	1	0	0	2	0	6	0
1635	48	1	1	2	0	1	1	3	3	3	1	4	2	4	1	2	1	0	1	1	2	1	2	1
1636	39	3	1	2	1	0	0	4	2	2	1	4	6	4	1	2	1	1	1	0	2	0	6	0
1637	67	0	0	1	0	1	2	4	3	2	1	2	3	3	2	2	1	0	0	0	1	0	4	1
1638	48	3	1	2	0	0	3	4	2	3	1	4	4	5	3	1	0	0	1	1	1	0	3	1
1639	57	3	1	1	1	1	2	6	2	2	1	4	6	4	2	2	1	0	0	0	1	1	6	0
1640	42	1	0	2	0	1	5	5	2	1	1	3	3	3	2	1	1	0	0	0	2	0	4	1
1641	60	1	1	1	0	0	4	5	1	4	3	1	6	3	3	1	1	1	1	1	1	1	4	0
1642	49	1	1	1	0	0	3	6	2	3	2	3	4	1	1	0	1	0	0	0	2	1	3	0
1643	58	3	1	0	0	0	2	6	1	2	2	3	3	1	3	2	1	0	1	1	1	0	0	0
1644	51	2	0	1	0	0	2	5	1	2	0	3	4	5	2	0	1	1	0	0	1	0	4	1
1645	38	0	1	0	0	0	4	3	3	1	0	1	6	4	3	0	0	1	0	0	2	0	0	1
1646	59	0	0	1	1	1	4	2	3	4	0	1	1	2	1	2	1	1	1	0	2	1	3	0
1647	47	1	0	1	0	0	5	4	3	4	0	3	1	1	2	2	0	1	1	0	1	0	4	0
1648	62	0	0	1	1	1	3	4	2	1	1	2	6	1	2	2	1	0	0	1	1	1	3	0
1649	48	1	0	1	1	1	2	4	3	1	2	1	2	4	1	2	0	0	0	1	1	0	0	0
1650	66	1	0	0	1	1	5	1	3	3	1	2	5	1	3	1	1	0	1	1	2	0	6	0
1651	41	2	0	1	0	0	0	5	1	4	3	4	1	3	3	2	0	0	0	1	1	0	1	1
1652	59	0	0	2	0	0	2	6	3	4	0	3	1	5	1	0	0	0	1	0	1	1	3	0
1653	51	2	1	1	1	0	0	3	3	3	1	3	1	5	1	2	0	0	1	1	2	0	1	1
1654	40	2	1	2	1	0	0	5	2	4	2	4	4	1	3	0	1	0	0	1	1	1	6	0
1655	66	3	1	2	1	1	3	4	2	1	0	2	4	5	1	0	0	1	1	1	1	0	6	1
1656	59	1	1	0	0	0	1	3	1	3	0	3	4	1	3	2	1	1	1	1	1	0	5	1
1657	57	3	0	1	0	1	3	2	2	2	2	3	3	2	1	1	1	0	0	0	1	0	6	0
1658	64	0	1	0	1	0	0	6	1	3	1	2	6	4	3	0	1	1	1	0	1	0	5	1
1659	47	1	1	1	1	1	3	4	3	4	2	3	1	1	2	2	0	1	1	0	1	0	6	1
1660	53	0	0	1	1	0	3	5	3	4	3	4	2	1	2	2	1	1	1	1	1	1	0	0
1661	59	2	0	2	1	1	0	1	1	4	3	2	4	3	3	0	1	1	1	1	1	1	5	0
1662	41	2	0	1	0	0	5	1	2	4	2	3	4	1	1	1	0	0	0	1	1	1	4	1
1663	49	2	1	1	1	1	4	5	3	1	3	1	4	1	1	1	0	0	0	1	2	1	4	1
1664	67	1	1	1	0	1	4	6	1	2	1	3	6	1	2	1	0	0	0	0	1	0	0	0
1665	44	0	1	2	0	0	5	1	3	1	2	4	2	4	1	0	0	0	1	1	2	0	5	0
1666	68	2	1	0	1	1	4	2	1	4	3	1	1	2	3	2	0	1	1	0	1	1	2	1
1667	52	1	0	0	0	0	4	5	1	4	2	2	2	3	2	2	0	0	1	1	1	1	1	1
1668	55	1	1	0	0	1	2	1	2	3	0	1	3	2	1	1	1	1	0	0	1	1	1	0
1669	51	2	1	2	1	0	3	4	2	4	3	4	5	2	2	0	0	1	0	1	1	1	0	1
1670	37	2	1	2	0	1	1	4	3	3	0	4	4	2	1	1	0	1	1	1	1	0	4	0
1671	48	1	0	1	0	1	2	5	3	3	3	4	5	5	2	0	1	1	1	0	1	0	2	1
1672	44	3	1	2	1	0	2	2	3	1	0	2	4	5	1	2	0	1	0	1	1	0	6	1
1673	69	1	0	2	1	0	4	2	1	3	1	4	3	4	3	1	1	1	1	1	2	0	2	1
1674	37	3	1	2	1	0	5	6	2	1	0	4	6	3	3	0	0	1	1	0	2	0	4	0
1675	42	3	1	1	0	1	1	1	3	4	2	2	6	3	1	0	1	0	1	1	1	0	1	1
1676	67	0	0	1	0	1	5	6	3	4	3	1	4	5	2	1	0	0	0	0	1	1	4	1
1677	68	1	0	1	0	0	1	5	3	3	3	4	1	1	2	2	0	0	1	1	2	1	1	0
1678	42	3	0	1	1	0	5	6	3	2	2	3	3	1	2	1	0	0	1	0	1	1	0	1
1679	54	0	0	1	0	0	1	1	1	4	1	3	5	4	3	1	0	1	0	1	2	0	4	1
1680	36	2	1	1	0	1	5	6	3	1	3	3	5	3	2	2	1	1	0	1	2	1	0	0
1681	38	3	0	0	0	1	1	3	1	1	0	1	6	2	1	2	0	1	1	1	2	0	5	1
1682	38	1	0	0	0	0	3	3	1	1	3	4	2	5	3	0	0	1	1	0	1	1	2	0
1683	56	0	0	0	0	1	4	3	2	2	2	4	1	5	1	2	1	1	0	1	2	0	1	0
1684	57	3	0	0	1	0	1	5	1	3	0	3	1	5	1	1	1	1	0	0	1	0	0	0
1685	39	0	0	2	0	1	2	3	3	1	3	4	1	1	3	1	1	1	1	1	2	0	4	0
1686	43	3	1	2	0	0	5	5	2	3	3	2	6	3	3	0	1	1	1	0	2	1	0	1
1687	59	0	0	2	1	1	0	1	1	3	3	3	1	5	3	2	0	1	0	0	2	1	2	1
1688	61	0	1	0	1	1	4	5	3	1	3	4	6	2	2	1	0	1	1	0	1	0	3	1
1689	63	3	0	1	1	1	1	3	1	4	1	1	3	4	2	2	0	1	1	1	2	0	1	0
1690	53	1	1	1	1	0	0	2	2	3	0	3	5	1	2	0	0	1	1	0	1	0	0	0
1691	39	0	0	1	1	1	4	4	2	2	2	1	5	4	3	2	0	0	1	0	1	0	0	1
1692	37	1	1	0	1	1	4	3	2	1	0	1	5	4	1	2	0	1	1	1	2	0	5	0
1693	49	1	1	1	1	1	2	2	1	1	0	1	4	5	2	1	0	0	1	1	1	1	1	0
1694	60	2	0	0	0	1	1	5	3	2	0	3	4	3	1	1	0	1	0	0	2	0	3	1
1695	67	3	1	0	0	1	5	1	3	3	3	3	5	5	1	2	0	0	1	0	2	1	2	1
1696	61	2	0	0	1	1	0	2	2	1	0	4	1	3	3	0	1	1	0	0	1	1	4	0
1697	67	0	0	2	1	1	2	3	1	2	2	1	3	4	3	0	0	0	0	0	2	1	3	0
1698	52	1	0	1	0	1	0	5	1	1	0	4	3	5	3	0	0	1	0	0	1	1	5	1
1699	65	1	0	1	1	0	1	1	1	4	2	3	1	1	2	2	1	0	1	1	1	0	6	1
1700	45	3	0	0	1	1	1	4	2	3	2	1	3	3	3	1	0	0	1	1	2	1	4	0
1701	42	0	0	0	1	1	0	2	3	2	2	1	2	4	1	1	1	1	1	1	2	1	1	0
1702	64	2	1	0	0	1	3	4	2	2	3	3	1	1	2	1	0	1	0	1	1	1	0	0
1703	66	0	0	1	0	1	3	6	3	4	0	4	6	4	1	2	1	1	1	1	1	0	3	0
1704	49	3	1	1	0	1	1	2	3	1	3	1	5	3	3	2	1	1	1	1	2	0	1	0
1705	66	0	0	0	0	1	1	5	1	1	0	3	4	1	3	1	1	1	1	0	1	1	5	1
1706	53	2	0	2	1	0	4	4	2	4	0	2	2	1	2	1	1	0	1	0	1	0	6	0
1707	50	1	1	0	1	0	0	3	3	4	2	3	6	4	1	0	0	0	0	0	1	1	5	0
1708	59	2	0	2	0	0	3	2	2	3	0	1	4	1	2	0	1	1	0	1	2	0	3	1
1709	60	2	1	0	1	0	0	2	1	3	3	1	5	4	2	0	1	1	1	0	2	1	5	1
1710	56	0	0	1	1	1	5	2	3	1	3	3	6	5	3	0	0	0	1	1	2	1	1	1
1711	44	3	0	2	1	0	4	6	1	4	3	3	5	5	2	1	1	1	0	0	1	0	3	1
1712	57	0	1	1	1	0	3	6	2	2	3	3	5	2	3	0	1	1	0	1	1	0	6	0
1713	52	2	1	0	1	0	1	6	1	4	1	3	5	3	3	0	0	0	0	1	2	0	6	0
1714	61	0	1	0	1	1	0	5	3	2	3	1	1	1	1	1	1	0	1	1	1	0	0	0
1715	43	0	0	2	1	1	2	2	1	3	1	4	1	5	3	0	0	0	1	1	1	1	1	1
1716	41	2	1	1	0	1	5	5	1	1	0	2	5	4	1	0	1	0	0	0	2	0	0	0
1717	64	3	0	2	1	1	4	6	3	3	3	3	5	2	2	1	1	0	1	0	2	1	6	1
1718	47	2	0	0	1	1	0	2	2	4	2	1	1	5	1	0	1	0	1	0	1	0	2	0
1719	58	0	0	2	0	1	4	1	3	2	2	1	4	5	1	1	0	0	0	1	2	0	6	1
1720	47	2	1	1	0	1	1	4	1	3	0	2	4	4	3	2	0	1	0	1	2	1	3	0
1721	45	1	1	1	0	1	0	5	2	3	0	3	6	5	3	1	0	0	0	0	2	1	1	1
1722	52	0	0	2	0	0	1	6	1	3	3	1	5	4	2	2	0	1	0	1	2	0	5	0
1723	42	3	0	1	0	1	3	2	3	3	3	1	4	5	1	2	0	0	0	1	2	0	0	0
1724	53	0	1	0	1	1	5	5	1	2	0	3	3	2	3	0	0	0	0	1	2	0	1	0
1725	42	1	0	1	1	0	0	4	3	4	3	1	5	4	2	1	1	1	1	0	1	1	2	0
1726	57	3	0	0	0	0	1	3	3	1	3	1	4	3	2	1	1	1	0	1	2	1	6	0
1727	41	0	0	0	1	1	0	1	3	2	0	3	1	3	2	1	0	1	0	0	2	0	2	1
1728	61	0	0	0	1	0	4	6	3	1	2	3	2	5	3	2	1	0	0	0	2	0	1	0
1729	46	1	0	1	0	0	4	1	2	2	3	2	5	5	3	1	0	0	1	1	1	0	2	1
1730	45	2	0	1	1	0	1	1	2	4	1	4	4	1	1	0	1	1	0	1	2	0	1	1
1731	51	3	0	2	1	1	1	5	1	3	1	4	4	1	1	2	1	0	0	0	2	1	3	1
1732	36	3	1	1	0	1	3	5	1	2	2	4	5	5	1	2	0	0	0	0	1	0	4	0
1733	47	1	1	0	1	0	2	6	2	3	1	4	5	4	3	1	0	0	1	1	2	1	3	1
1734	69	1	1	2	0	1	3	6	3	4	0	3	1	1	3	1	1	1	1	1	2	0	0	0
1735	65	2	1	1	0	0	4	1	2	2	0	1	3	2	1	1	0	0	0	1	1	1	6	0
1736	39	2	1	1	1	0	5	4	3	3	1	1	6	4	2	1	0	0	1	1	1	0	3	0
1737	46	3	1	2	1	1	0	5	3	2	1	3	3	4	3	0	1	1	1	1	2	1	2	0
1738	69	3	0	2	1	1	1	2	3	1	1	2	2	5	2	2	1	1	0	1	2	0	4	1
1739	59	0	0	1	1	0	0	2	2	3	0	3	4	1	1	2	1	1	0	1	2	1	4	0
1740	54	0	1	0	1	1	2	3	3	2	2	4	6	1	3	0	0	0	1	1	2	0	3	1
1741	58	3	1	0	1	0	4	3	1	1	2	4	2	4	3	2	1	1	1	1	1	1	2	1
1742	61	1	0	1	0	1	0	5	2	2	1	3	2	3	2	0	0	0	0	0	1	1	6	1
1743	50	3	1	0	0	0	0	6	2	4	0	2	2	3	1	1	0	1	1	1	1	0	6	0
1744	64	0	0	0	1	0	3	5	1	1	2	1	3	2	2	2	0	0	1	1	1	1	0	0
1745	53	1	1	2	1	1	2	3	1	1	1	1	2	1	2	2	0	1	0	0	2	1	0	1
1746	59	0	0	0	1	0	5	2	2	4	0	1	6	4	3	0	0	1	1	1	2	0	2	0
1747	54	1	1	2	1	1	3	2	1	2	0	1	1	4	1	1	1	0	1	1	1	0	4	0
1748	45	0	1	0	1	0	0	6	3	1	3	1	2	1	3	1	1	0	0	1	2	0	5	1
1749	62	2	0	1	1	1	5	2	2	2	0	3	5	1	2	1	1	0	0	0	1	0	2	1
1750	66	3	1	1	0	0	4	6	2	3	0	3	6	5	3	0	0	0	1	1	1	0	1	0
1751	46	2	0	0	0	0	2	6	1	3	3	1	5	1	2	0	0	0	0	1	1	1	1	0
1752	52	0	0	1	1	0	3	6	2	2	2	1	6	3	3	2	0	0	0	1	1	1	4	1
1753	51	3	1	1	1	1	3	6	2	2	2	2	5	2	3	2	1	0	0	0	2	0	5	0
1754	52	1	1	2	1	1	1	3	2	3	3	3	6	3	1	1	1	1	0	1	1	1	5	1
1755	69	2	0	1	1	1	4	6	3	2	1	3	5	1	1	1	0	0	0	0	2	1	2	0
1756	50	3	1	1	1	1	4	4	3	3	1	3	4	1	3	2	1	0	1	0	1	1	5	1
1757	54	2	0	2	1	0	1	5	3	3	0	1	5	1	3	0	0	1	1	0	2	1	6	1
1758	69	1	1	0	0	0	0	6	2	1	1	2	4	2	2	1	0	0	1	0	2	1	5	0
1759	56	1	0	1	0	0	4	5	1	3	0	4	1	4	3	2	1	1	0	0	2	0	1	0
1760	69	3	0	0	0	0	3	4	3	2	3	3	2	4	1	1	0	1	1	1	2	1	6	0
1761	42	3	0	0	0	1	0	1	3	1	0	1	4	2	3	1	1	0	0	1	1	0	5	1
1762	46	1	1	1	1	1	2	5	3	2	1	3	2	3	1	0	0	0	0	0	1	0	2	1
1763	62	1	1	0	0	1	4	3	3	4	1	3	1	4	1	1	1	0	0	0	2	1	4	0
1764	44	1	1	1	0	1	5	6	3	1	2	3	3	2	2	1	0	1	0	1	2	0	0	1
1765	59	0	1	2	1	1	1	2	2	2	0	1	2	2	1	2	1	0	1	1	1	1	3	0
1766	43	2	0	1	1	0	4	4	3	3	2	3	4	4	1	1	0	1	0	0	2	1	6	1
1767	58	2	1	2	0	1	3	4	1	2	2	3	3	5	3	0	0	0	1	1	2	1	1	0
1768	42	0	0	2	1	1	5	5	1	1	2	4	1	4	2	0	1	1	0	1	2	0	5	0
1769	53	0	1	0	1	0	3	4	1	3	3	3	1	3	2	1	1	1	1	1	1	1	0	0
1770	60	1	0	0	1	0	0	1	2	1	2	4	1	5	2	1	1	1	0	1	1	1	2	0
1771	52	2	0	1	0	0	0	4	1	4	1	1	2	5	3	2	1	0	0	1	1	1	1	0
1772	60	2	0	2	1	0	1	4	3	2	1	2	4	5	3	0	0	0	1	1	1	0	3	1
1773	58	0	1	1	0	1	2	6	1	1	0	3	3	2	2	2	1	1	0	0	1	0	2	0
1774	39	2	0	1	0	0	0	3	3	4	0	3	4	3	1	1	1	1	1	0	2	0	3	1
1775	60	3	0	2	1	1	0	2	2	1	2	3	3	5	2	2	0	0	0	1	1	0	0	1
1776	44	1	1	2	1	0	2	2	1	1	0	2	2	1	2	0	0	0	1	0	1	1	4	1
1777	46	3	1	2	1	1	1	5	3	1	1	3	4	3	2	0	0	1	1	0	1	1	1	0
1778	43	1	0	1	0	0	0	4	3	2	3	1	4	5	2	1	1	0	0	1	1	1	1	0
1779	67	1	1	2	1	0	2	1	3	4	1	1	6	4	1	0	1	1	1	1	1	0	1	1
1780	58	1	0	0	1	0	0	5	1	3	1	2	3	5	3	2	0	0	1	1	2	1	5	0
1781	51	1	0	0	0	1	2	1	1	2	2	2	4	5	2	0	0	1	1	1	1	1	4	0
1782	55	1	0	0	1	0	2	5	2	2	3	4	6	3	1	0	0	1	0	0	2	1	1	1
1783	46	1	1	0	0	1	0	2	2	3	2	2	5	4	2	1	1	0	0	1	1	0	2	0
1784	48	3	1	0	1	1	5	3	2	4	1	1	5	4	3	2	0	1	0	0	2	0	2	1
1785	56	1	0	2	0	1	0	4	2	2	0	1	6	5	3	1	0	0	0	0	2	0	4	0
1786	50	3	0	2	1	0	1	1	2	3	2	1	4	1	3	2	1	1	0	0	2	0	1	0
1787	61	0	1	2	1	1	2	2	3	3	3	3	3	4	1	1	1	1	1	1	2	1	2	1
1788	42	3	0	2	1	1	2	4	1	1	0	1	3	1	1	2	0	1	0	1	2	0	0	0
1789	68	2	0	1	1	0	0	6	2	4	3	1	5	4	1	2	0	0	0	0	2	0	6	1
1790	62	0	0	2	1	1	0	3	2	2	3	2	5	1	2	2	1	1	0	0	1	0	5	1
1791	53	1	0	2	0	0	3	1	2	3	3	1	1	5	3	1	0	0	1	0	2	1	6	1
1792	40	3	0	2	1	0	5	2	1	1	0	3	5	5	2	2	0	0	1	1	2	0	6	1
1793	57	0	0	0	1	0	3	6	2	3	1	2	6	4	3	2	0	1	1	1	1	0	1	0
1794	45	1	1	0	0	0	2	5	2	2	0	1	6	1	1	2	1	1	0	0	2	0	0	1
1795	53	3	0	0	1	0	4	6	3	4	3	4	6	1	2	0	0	1	0	0	2	0	1	1
1796	60	3	1	0	1	0	4	6	2	3	1	1	2	2	1	0	1	0	1	0	1	0	4	0
1797	41	3	0	1	0	0	1	2	3	3	3	3	6	3	1	0	0	1	1	1	1	0	2	1
1798	66	2	1	0	1	0	5	3	3	2	0	2	2	3	2	1	1	0	0	1	2	0	2	1
1799	37	1	0	1	1	0	1	2	2	3	1	3	1	2	3	2	0	1	1	1	2	1	0	1
1800	54	2	0	2	0	1	3	5	1	1	2	1	3	3	1	2	0	1	0	0	2	1	1	1
1801	40	3	0	0	0	0	3	2	2	2	3	1	6	5	3	0	1	1	0	0	2	0	1	0
1802	67	1	0	2	0	1	0	4	3	2	0	4	5	1	1	1	0	1	0	0	2	0	1	0
1803	69	1	1	0	1	0	0	5	2	2	1	2	2	5	1	2	0	0	1	1	1	1	4	1
1804	64	2	0	0	0	0	1	6	1	4	3	1	5	2	1	0	0	1	1	0	1	1	4	0
1805	52	3	1	1	1	0	4	2	2	2	1	2	2	2	1	1	1	0	1	1	2	0	5	0
1806	50	2	1	0	0	0	5	4	3	2	3	1	6	3	3	1	0	1	1	0	1	1	5	0
1807	56	0	1	1	0	1	3	5	2	2	0	1	5	2	1	1	0	0	0	1	1	0	1	0
1808	46	3	1	2	0	1	1	2	3	3	2	4	5	3	1	1	0	0	0	0	1	1	5	0
1809	48	2	0	2	1	0	3	1	2	3	1	3	2	2	3	0	0	0	1	1	1	1	2	0
1810	42	0	0	0	0	0	1	6	2	4	1	2	3	1	1	1	1	1	1	0	1	1	1	1
1811	65	0	1	1	1	0	0	5	1	3	3	3	3	3	1	0	0	0	0	1	1	0	5	0
1812	37	1	0	1	1	1	4	5	3	4	0	3	5	5	3	2	1	1	1	0	1	0	2	0
1813	59	1	0	1	1	1	3	2	2	2	3	2	1	4	1	0	0	1	0	0	2	1	3	1
1814	41	1	1	1	0	1	2	2	1	2	2	3	6	3	3	2	1	1	0	0	1	0	3	0
1815	69	1	1	0	0	0	0	4	2	1	0	4	4	1	3	1	0	0	0	0	2	1	1	1
1816	69	0	1	2	1	1	2	1	1	1	1	3	2	1	1	1	1	0	1	0	1	1	2	0
1817	67	2	1	0	1	0	1	1	3	4	0	1	4	3	2	1	0	1	0	0	2	1	5	1
1818	59	2	1	2	1	1	4	1	3	3	2	2	4	2	2	0	1	1	0	0	2	1	4	1
1819	43	0	0	1	0	0	3	2	2	2	0	3	1	2	3	2	1	0	1	1	2	1	0	0
1820	62	2	1	2	1	0	0	3	3	1	0	4	1	4	1	1	1	1	0	0	2	0	6	0
1821	68	1	0	1	0	1	2	1	3	2	0	2	4	2	1	2	1	1	1	1	2	0	5	0
1822	50	0	0	1	1	1	1	1	2	4	2	4	1	5	2	0	0	0	1	0	2	0	2	1
1823	49	1	0	1	0	0	4	4	2	1	1	2	4	5	1	0	0	1	1	1	1	1	4	0
1824	54	3	1	1	0	0	2	5	2	3	2	4	6	1	2	0	1	0	1	1	2	1	4	0
1825	37	3	1	0	0	1	1	5	3	2	2	2	1	5	2	1	0	1	0	0	1	1	4	0
1826	56	2	0	1	0	1	3	2	2	2	0	4	4	4	2	2	0	0	1	0	1	1	0	0
1827	68	0	0	1	0	0	0	2	2	2	0	3	5	1	1	2	1	1	0	0	2	1	2	1
1828	46	0	0	2	0	0	2	2	2	4	0	1	6	2	1	1	1	0	0	1	1	1	0	0
1829	55	2	1	2	1	1	5	4	1	4	3	4	4	1	1	2	0	1	1	0	2	1	0	1
1830	54	1	1	1	1	0	0	4	1	4	3	3	3	3	3	2	1	1	0	0	2	1	3	0
1831	41	3	0	2	0	0	0	4	3	2	1	2	4	3	1	0	0	0	0	0	2	1	0	1
1832	37	2	1	2	1	1	2	3	2	1	3	2	1	4	2	2	0	1	1	0	2	1	4	0
1833	54	2	0	1	1	1	1	2	2	4	0	1	3	1	3	2	0	1	0	0	1	0	4	1
1834	36	2	1	0	0	0	2	1	1	2	1	4	4	1	3	2	0	0	0	0	1	0	6	0
1835	57	3	0	0	1	0	1	6	1	4	0	3	2	3	2	2	0	0	1	1	1	0	0	1
1836	49	3	0	2	1	1	2	6	1	3	0	1	1	2	3	0	0	0	1	0	2	1	6	1
1837	39	1	1	1	1	1	2	5	2	2	3	4	6	3	1	1	1	0	0	1	1	0	4	0
1838	51	1	0	1	0	1	4	2	3	4	3	1	3	2	1	0	0	0	1	0	1	0	6	1
1839	58	1	0	2	0	0	4	6	1	3	1	3	6	3	1	1	0	1	0	0	1	0	3	0
1840	59	1	0	0	0	1	5	2	1	4	2	4	1	5	1	0	0	1	1	0	2	1	4	1
1841	56	0	1	1	1	1	0	1	2	1	0	3	4	4	3	2	0	0	1	1	1	1	5	1
1842	36	2	0	0	0	0	0	5	3	3	0	4	4	4	3	1	1	0	1	1	2	1	6	1
1843	44	3	1	1	0	0	2	2	1	4	2	4	1	4	2	2	0	0	1	1	2	0	0	0
1844	53	1	1	1	0	0	4	2	3	1	0	4	5	2	1	2	1	1	0	0	2	1	2	1
1845	67	0	1	1	1	0	5	4	3	4	3	1	2	1	2	2	0	1	0	0	1	1	2	0
1846	63	3	1	0	1	0	1	4	3	2	1	1	3	2	2	0	1	0	0	1	1	0	4	0
1847	52	3	0	1	0	0	3	6	2	1	3	4	6	2	2	0	1	1	1	0	2	0	1	1
1848	41	3	0	2	1	1	0	1	2	2	0	2	3	2	1	0	0	1	0	0	1	1	0	1
1849	39	2	0	2	0	0	3	1	3	2	2	4	3	1	1	0	1	1	0	1	2	0	5	1
1850	67	3	1	2	1	0	1	6	2	1	1	4	6	5	3	0	1	1	1	1	2	0	1	1
1851	56	2	1	0	1	1	2	3	2	3	3	4	6	2	2	2	1	0	1	1	1	0	4	0
1852	60	0	1	2	0	0	1	1	3	4	3	3	5	2	1	2	1	1	0	0	1	1	0	0
1853	63	2	1	0	0	1	5	1	1	1	3	4	3	5	3	2	0	1	0	0	2	1	3	1
1854	62	1	0	2	1	1	3	6	3	2	3	4	4	4	3	2	0	1	0	0	1	1	1	0
1855	50	2	1	0	0	0	4	2	3	1	0	4	5	3	1	1	1	0	0	1	2	1	5	0
1856	49	1	1	2	0	1	1	6	1	1	3	4	3	3	2	1	0	0	0	0	2	1	0	1
1857	66	0	0	0	1	1	0	2	2	2	2	1	4	3	2	1	1	1	0	1	1	0	1	1
1858	54	3	0	0	0	0	2	5	2	2	0	1	6	3	2	1	0	1	1	0	2	0	1	0
1859	46	1	0	2	1	0	4	1	2	4	0	1	6	3	1	0	1	0	1	0	1	0	1	1
1860	37	3	0	0	0	0	5	6	1	1	1	4	4	5	1	2	1	1	0	1	2	1	5	0
1861	48	3	1	0	1	0	3	6	2	3	3	1	1	5	2	0	0	0	1	0	1	1	5	1
1862	52	0	1	2	1	0	4	4	2	3	2	3	6	1	3	2	1	1	0	1	1	1	6	0
1863	69	1	1	1	0	1	3	4	2	2	2	4	2	1	1	1	1	1	0	0	2	0	5	0
1864	65	3	1	0	0	1	0	3	3	1	3	2	3	5	3	0	1	1	0	0	2	0	5	0
1865	55	2	1	2	1	1	5	6	3	4	0	2	2	5	2	0	0	0	1	1	2	0	1	0
1866	58	2	1	2	1	1	0	3	1	1	0	4	2	5	2	2	0	0	0	1	2	1	2	0
1867	46	3	1	0	1	1	3	5	3	1	1	4	3	3	2	1	1	1	1	1	2	0	0	0
1868	53	0	0	2	1	1	3	5	3	1	1	2	6	2	3	0	0	1	1	0	2	0	6	1
1869	45	2	0	1	0	1	0	4	2	3	0	1	6	4	2	0	0	1	0	1	2	0	1	0
1870	67	3	1	1	1	1	0	6	3	1	0	2	6	1	3	1	1	1	0	0	2	0	3	0
1871	41	3	0	2	1	0	3	4	3	4	2	4	2	2	2	0	1	0	1	1	2	0	4	0
1872	61	3	1	0	1	1	3	5	3	4	1	4	4	1	3	0	0	1	1	1	1	1	5	0
1873	69	3	0	1	1	1	1	5	3	4	1	4	6	5	2	0	0	1	0	1	2	1	6	1
1874	56	0	0	0	0	0	1	6	3	4	1	1	3	1	2	1	0	1	0	0	2	1	3	1
1875	44	1	0	2	0	0	5	4	2	4	2	4	1	1	2	0	0	1	0	1	1	0	0	0
1876	52	2	1	1	1	0	0	5	1	3	1	3	3	3	1	1	0	0	1	0	1	0	3	0
1877	54	3	1	2	1	1	5	3	1	1	3	1	1	2	1	0	0	0	1	0	2	0	1	1
1878	43	2	0	1	0	1	2	4	3	1	2	3	1	3	3	1	0	0	0	0	2	0	6	0
1879	47	3	0	1	1	0	4	1	1	1	2	3	1	4	3	2	0	1	0	0	1	0	1	1
1880	37	2	1	2	0	1	4	5	3	1	3	2	1	1	3	2	0	1	0	0	1	1	3	1
1881	47	1	0	1	1	1	3	1	3	2	0	2	2	3	3	0	0	1	0	0	2	0	5	0
1882	36	2	1	0	0	0	4	6	2	3	3	1	3	4	2	1	1	0	1	0	2	1	5	1
1883	50	1	1	0	0	1	0	5	3	4	3	1	5	1	2	1	1	0	0	0	1	0	5	0
1884	57	0	0	1	0	0	1	3	2	3	1	3	5	4	2	0	1	1	1	1	2	0	2	0
1885	36	3	1	1	0	1	3	4	3	3	0	1	2	1	1	0	1	1	0	0	2	1	2	1
1886	66	2	1	2	0	0	3	4	3	4	3	2	4	2	2	1	0	1	1	1	2	0	2	0
1887	45	3	0	0	1	0	0	2	1	1	1	4	5	1	3	2	0	1	0	1	1	1	1	0
1888	42	2	1	0	1	1	1	3	3	1	3	3	6	2	3	1	0	0	0	0	1	0	2	0
1889	45	0	0	2	1	0	5	2	1	2	2	3	3	5	2	0	1	0	0	0	2	1	5	1
1890	49	0	1	0	1	1	4	2	1	4	3	2	5	1	3	2	1	1	1	1	2	0	0	0
1891	63	0	1	1	0	1	0	1	2	1	0	3	2	4	3	1	1	1	1	0	1	0	4	1
1892	49	0	0	1	1	1	2	4	2	4	0	2	2	3	3	2	0	0	1	0	2	0	5	0
1893	52	1	0	0	1	1	1	6	1	3	2	4	2	5	1	0	0	0	1	0	2	0	6	1
1894	65	2	0	0	0	1	3	4	3	1	2	4	2	3	1	1	1	0	1	0	2	1	4	1
1895	59	2	1	1	1	0	0	6	3	3	3	1	1	3	1	2	1	0	0	1	1	0	2	0
1896	69	2	1	0	1	0	5	3	2	4	0	3	1	3	1	0	1	0	0	0	2	1	1	1
1897	52	3	1	1	1	0	0	4	2	3	0	2	2	2	3	0	0	0	1	1	1	1	4	1
1898	62	2	0	1	0	0	5	4	1	2	0	3	4	3	3	1	0	0	0	0	1	1	0	0
1899	37	3	0	0	0	1	2	3	2	4	1	2	4	4	2	2	1	1	1	0	2	0	6	1
1900	47	2	0	0	0	1	1	2	2	1	1	4	4	3	3	2	1	1	1	1	1	1	3	1
1901	55	2	0	2	1	1	5	1	2	4	2	1	2	5	3	2	0	0	0	1	2	0	6	1
1902	47	2	1	0	0	1	2	5	2	4	1	2	4	2	1	2	1	1	1	0	2	0	5	1
1903	49	2	1	0	1	0	0	6	1	3	2	1	2	4	2	1	0	1	0	0	2	1	0	1
1904	41	0	0	1	1	1	0	6	2	3	0	1	6	1	3	1	0	0	1	1	1	0	6	1
1905	36	1	1	0	0	0	5	2	2	2	2	3	3	2	1	1	0	1	0	0	2	0	3	0
1906	58	0	1	0	1	0	3	1	2	2	3	2	3	3	2	1	0	0	1	1	2	0	2	1
1907	56	0	1	0	0	1	0	4	2	4	2	2	2	3	2	2	1	1	0	0	1	0	0	1
1908	40	0	1	1	0	0	2	4	3	4	2	2	3	5	2	1	1	0	1	0	2	1	2	1
1909	46	1	0	0	0	1	5	4	1	1	2	1	3	2	1	1	1	0	1	0	2	1	0	1
1910	49	0	0	2	1	0	5	5	1	2	1	3	5	3	3	2	0	0	0	1	1	1	3	1
1911	58	1	0	0	0	1	5	2	1	2	0	1	1	5	3	2	1	1	1	0	2	0	6	0
1912	56	2	1	1	0	0	3	4	2	4	2	1	2	1	2	0	1	0	0	1	1	1	2	1
1913	37	0	1	2	1	1	3	2	3	3	2	4	1	5	3	2	0	1	1	0	2	1	1	0
1914	59	2	0	1	1	1	4	4	2	4	2	4	1	1	1	0	1	0	1	0	1	0	3	0
1915	59	1	1	0	0	1	0	6	2	3	3	3	2	2	2	0	1	1	1	1	2	1	5	1
1916	67	1	1	2	1	0	5	3	1	3	0	4	2	5	1	1	0	1	0	0	1	1	5	1
1917	44	2	0	1	1	0	4	4	3	3	1	2	3	4	2	2	1	0	1	1	1	1	0	1
1918	40	3	0	0	1	1	5	3	3	1	1	4	1	3	1	0	0	1	1	1	1	0	3	0
1919	62	1	1	0	1	0	3	6	2	3	0	1	4	1	3	2	0	0	0	0	2	1	0	1
1920	38	2	1	1	0	1	3	4	3	3	0	4	1	4	1	1	1	0	0	1	1	1	1	1
1921	62	1	0	0	0	0	3	4	1	1	2	4	6	1	3	0	1	0	0	0	1	1	5	1
1922	39	1	0	2	0	1	3	6	3	1	0	1	3	2	2	2	1	1	1	1	1	0	4	0
1923	36	2	1	2	1	1	2	6	1	4	2	2	2	4	2	0	0	1	1	1	2	1	2	0
1924	39	0	1	1	0	1	3	4	1	2	1	3	1	1	3	1	0	0	1	0	1	0	5	0
1925	52	2	0	0	1	0	2	6	3	2	3	3	3	3	1	2	1	1	1	0	1	1	6	1
1926	54	0	1	1	0	1	4	1	2	1	2	3	3	1	1	0	1	1	0	0	1	1	2	1
1927	57	1	0	0	0	1	0	4	2	2	2	4	1	4	2	1	1	0	1	1	2	1	6	0
1928	48	0	0	2	0	0	4	2	1	4	1	4	3	5	1	1	0	0	1	0	1	1	1	0
1929	50	2	0	2	0	1	1	5	1	4	2	1	2	3	2	0	0	1	1	1	2	1	1	0
1930	56	1	1	2	1	1	3	4	3	3	1	1	5	2	3	0	0	1	1	1	2	1	6	1
1931	61	1	1	2	1	1	4	3	2	3	2	2	3	4	3	0	0	0	0	0	1	1	4	0
1932	68	1	1	2	0	0	3	1	1	1	1	3	5	1	1	0	1	1	1	0	2	1	2	1
1933	46	2	0	0	1	1	0	5	3	3	2	2	6	3	3	0	1	0	0	1	2	1	4	0
1934	64	1	0	0	1	0	5	5	1	1	1	3	5	5	3	0	1	1	0	1	1	1	6	0
1935	66	3	1	0	1	1	2	3	1	3	1	4	2	3	3	1	0	0	1	0	2	0	2	1
1936	56	0	0	2	0	0	3	2	1	4	3	4	4	1	3	2	0	1	1	0	1	0	5	0
1937	66	1	0	0	0	1	2	6	3	1	2	2	2	2	2	2	0	0	1	0	1	1	4	1
1938	43	0	1	2	0	0	1	1	1	2	3	1	3	3	1	0	1	0	0	0	1	0	3	0
1939	58	0	0	0	1	1	1	6	1	4	1	4	2	2	1	0	0	1	0	0	1	0	2	1
1940	56	2	1	1	1	0	5	3	3	4	3	4	6	5	3	2	0	0	0	1	1	0	6	1
1941	67	2	0	0	1	1	3	1	3	2	0	1	6	2	2	2	1	0	0	0	1	1	1	1
1942	64	2	1	0	1	1	5	3	1	1	1	2	1	5	1	0	0	1	1	0	2	0	2	1
1943	40	0	1	2	1	1	3	5	1	1	1	3	3	5	3	2	1	1	0	0	2	1	0	0
1944	53	2	0	0	0	0	1	3	1	1	3	4	5	5	2	2	0	0	1	1	1	1	1	1
1945	67	1	0	0	0	1	1	5	2	3	1	4	5	5	3	0	1	0	0	0	2	0	5	0
1946	68	3	1	1	1	0	2	5	2	4	0	4	4	5	3	2	0	1	1	1	2	0	1	1
1947	38	0	1	0	1	1	3	5	1	1	3	1	5	2	1	2	1	0	1	0	2	0	3	1
1948	61	2	1	0	1	0	2	6	1	4	1	4	4	4	3	2	1	1	1	1	2	1	3	0
1949	44	1	1	1	0	1	2	5	2	1	1	3	6	4	3	0	0	1	1	1	2	1	0	0
1950	52	1	1	1	0	1	2	5	3	3	3	3	3	4	3	0	1	0	1	0	2	0	5	0
1951	48	0	1	1	1	1	5	1	1	3	3	2	5	2	1	2	0	0	1	1	2	1	0	0
1952	60	2	1	1	0	1	2	1	3	2	0	4	4	3	3	1	1	0	1	0	1	1	6	1
1953	62	0	0	1	0	1	5	1	1	1	2	2	6	5	2	1	0	1	0	0	2	0	4	0
1954	40	1	0	0	1	0	1	1	2	1	1	4	2	5	2	2	0	0	0	0	2	1	1	1
1955	36	0	1	0	0	0	4	6	3	3	1	4	4	1	2	1	0	0	1	0	2	1	4	1
1956	38	0	0	0	1	1	5	2	3	2	1	4	2	4	2	1	0	0	1	0	1	0	3	0
1957	64	0	1	1	0	0	4	5	2	4	3	4	1	2	3	0	0	1	1	1	1	0	1	0
1958	42	1	1	0	1	0	3	6	2	3	1	2	5	4	3	1	0	1	1	1	2	0	0	0
1959	54	2	0	1	0	0	0	1	3	1	2	4	3	5	1	2	1	1	1	0	1	1	1	1
1960	66	2	1	0	1	1	2	5	1	4	1	4	6	2	1	1	0	0	0	1	1	0	1	1
1961	60	1	0	0	0	0	3	3	2	2	1	3	6	4	3	1	1	1	1	0	2	0	2	0
1962	37	3	1	0	0	0	0	2	2	2	3	3	6	1	1	2	0	0	1	1	2	0	1	0
1963	57	1	1	1	0	0	4	1	1	1	2	2	4	4	3	0	0	0	1	1	1	0	0	0
1964	38	0	0	1	1	0	1	2	3	1	1	1	6	1	3	1	0	1	0	1	2	0	1	0
1965	50	2	1	0	0	0	5	6	1	2	2	1	2	3	1	1	0	0	0	1	2	0	0	0
1966	68	1	1	2	1	0	2	1	1	3	2	2	2	4	3	1	0	0	0	1	2	0	6	0
1967	40	2	1	0	0	0	3	5	3	4	2	4	5	3	2	0	1	1	1	1	2	1	1	1
1968	63	2	1	2	1	1	3	4	2	3	0	2	5	5	2	0	1	1	0	0	2	0	0	0
1969	59	0	0	0	1	1	2	1	3	2	3	2	3	2	1	1	0	1	0	1	2	1	0	0
1970	54	1	1	0	1	1	2	5	2	2	1	2	4	1	3	1	1	1	1	1	2	1	5	1
1971	67	0	0	0	0	1	5	4	1	4	0	3	6	2	3	0	0	1	1	0	2	1	6	1
1972	50	2	0	2	0	1	0	1	1	3	3	3	4	5	1	0	0	0	0	1	1	0	2	1
1973	45	3	0	1	0	0	1	5	3	3	1	1	2	3	1	1	0	0	0	0	1	1	5	0
1974	66	2	1	2	0	0	5	2	1	3	3	3	4	3	2	1	0	0	1	0	2	1	1	0
1975	45	2	1	2	0	1	3	4	2	1	3	2	2	5	2	2	0	0	0	0	2	1	4	1
1976	45	0	0	2	0	1	0	4	3	2	1	2	6	1	1	0	0	0	1	0	1	0	1	0
1977	58	3	1	1	1	1	4	2	3	3	1	3	1	3	3	2	1	1	1	1	2	0	5	0
1978	48	3	1	1	1	1	0	3	2	3	1	4	6	4	3	2	1	0	1	0	1	1	6	1
1979	36	1	0	1	1	0	0	1	1	3	1	3	1	4	2	2	0	1	0	1	1	1	4	0
1980	37	3	1	2	1	0	2	3	3	4	2	2	6	5	1	0	0	1	1	1	2	1	5	1
1981	52	3	1	2	0	1	4	1	1	3	2	2	5	4	1	1	0	1	1	0	2	0	0	0
1982	46	0	0	1	0	1	0	3	1	3	0	4	5	4	1	2	0	0	0	1	2	1	3	0
1983	49	3	0	2	1	0	1	5	3	3	0	3	1	3	3	2	1	1	0	0	1	1	1	0
1984	64	1	1	2	1	1	2	6	3	4	1	1	3	3	2	0	1	0	0	0	1	0	3	0
1985	46	1	0	2	0	0	2	4	2	3	1	1	5	2	1	2	1	0	1	1	2	0	6	1
1986	47	2	1	1	0	1	1	4	3	1	3	4	5	4	1	0	0	0	0	1	2	1	5	1
1987	55	3	1	2	1	0	1	4	2	4	3	4	1	3	2	2	1	1	1	1	1	1	1	0
1988	59	1	1	1	1	1	4	4	1	2	0	2	4	2	3	2	0	1	1	1	2	0	6	0
1989	50	0	0	2	0	1	2	6	1	4	3	3	2	1	2	2	1	1	1	1	1	1	0	1
1990	42	2	0	1	0	1	4	4	1	4	3	2	3	2	3	0	0	1	1	1	1	0	1	0
1991	44	0	0	2	0	0	5	4	2	2	2	1	4	1	2	0	1	1	0	0	1	0	0	0
1992	47	3	0	2	1	1	1	3	3	4	0	4	5	1	1	0	1	1	1	1	1	0	1	0
1993	49	2	0	2	1	0	2	5	2	4	3	4	5	2	2	0	1	0	1	0	2	1	1	0
1994	48	2	1	0	1	1	2	2	1	3	0	2	5	3	2	0	0	1	1	1	1	1	4	0
1995	38	3	1	2	0	0	1	6	1	1	1	4	1	2	2	2	1	0	0	1	2	0	2	0
1996	55	2	0	0	0	0	3	3	2	2	2	1	2	3	3	2	0	0	1	0	1	0	4	0
1997	49	0	0	1	1	1	0	4	1	3	2	3	5	1	1	0	0	0	0	1	1	0	4	0
1998	61	1	1	2	1	1	4	2	2	1	1	2	5	1	2	0	0	0	1	0	1	1	0	1
1999	62	3	1	1	1	1	3	3	1	3	1	3	4	5	2	1	1	1	1	0	2	0	6	1
[truncated: 8,338 more rows]
